# Supplementary material for: Occupational exposure factors for mental and behavioral disorders at work: The FOREC thesaurus
Source: PLoS One. 2018 Jun 21;13(6):e0198719. doi: 10.1371/journal.pone.0198719 (PMC6013225; doi:10.1371/journal.pone.0198719)
Supplement: S1 Database — (XLSX) [file pone.0198719.s002.xlsx]

## Sheet: data
id	center	sex	age	number_of_exposure_factors	occupational_sector_naf93_code	naf93_wording	occupational_sector_naf08_letter	occupational_sector_naf08_lettre_wording	occupational_sector_naf08_code	occupational_sector_naf08_wording	occupation_metier_wording	occupation_metier_citp08_code	occupation_metier_citp08_wording	occupation_metier_citp08_group	occupation_metier_citp08_group_wording	diagnostic1_cim10_code	diagnostic1_cim10_wording	diagnostic2_cim10_code	diagnostic2_cim10_wording
Cl1	Clermont	2	58	7	851A	Activité hospitalière	Q	Services de santé et d'action sociale	8610Z	Activités hospitalières	infirmière hygiéniste	322	Personnel infirmier et sages femmes (niveau intermédiaire)	3	Professions intermédiaires	F411	Anxiété généralisée	F321	Episode dépressif moyen
Cl2	Clermont	1	39	5	724P	Commerce de détail de bricolage	G	Commerce de gros et de détail ; réparation de véhicules automobiles et de motocycles	4752B	Commerce de détail de quincaillerie, peintures et verres en grandes surfaces (400 m2 et plus)	agent d'entretien	911	Aides de ménage et agents d'entretien à domicile et dans les hôtels et bureaux	9	Professions élémentaires	F411	Anxiété généralisée	F321	Episode dépressif moyen
Cl3	Clermont	2	59	5	851A	Activité hospitalière	Q	Services de santé et d'action sociale	8610Z	Activités hospitalières	cadre IDE	222	Cadres infirmiers et sages-femmes	2	Professions intellectuelles et scientifiques	F411	Anxiété généralisée	F321	Episode dépressif moyen
Cl4	Clermont	2	33	6	853E	Autres hébergements sociaux	Q	Services de santé et d'action sociale	8790B	Hébergement social pour adultes et familles en difficultés et autre hébergement social	intervenante sociale	263	Spécialistes des sciences sociales et du clergé	2	Professions intellectuelles et scientifiques	F321	Episode dépressif moyen	F411	Anxiété généralisée
Cl5	Clermont	2	33	6	511R	Autres intermédiaires spécialisés du commerce	G	Commerce de gros et de détail ; réparation de véhicules automobiles et de motocycles	4618Z	Intermédiaires spécialisés dans le commerce d'autres produits spécifiques	employée administrative	411	Employés de bureau, fonctions générales	4	Employés de type administratif	F321	Episode dépressif moyen	F411	Anxiété généralisée
Cl6	Clermont	1	56	5	751A	Administration publique générale	O	Services d'administration publique et de défense ; services de sécurité sociale obligatoire	8411Z	Administration publique générale	secrétaire administrative	334	Secrétaires d'administration et secrétaires spécialisés	3	Professions intermédiaires	F321	Episode dépressif moyen	F411	Anxiété généralisée
Cl7	Clermont	1	52	5	452P	Construction de chaussées routières et de sols sportifs	F	Constructions et travaux de construction	4211Z	Construction de routes et autoroutes	chef de chantier	312	Superviseurs, mines, industries manufacturières et bâtiment	3	Professions intermédiaires	F321	Episode dépressif moyen	F411	Anxiété généralisée
Cl8	Clermont	2	45	6	672Z	Auxiliaires d'assurance	K	Services financiers et assurances	6621Z	Évaluation des risques et dommages	secrétaire	412	Secrétaires (fonctions générales)	4	Employés de type administratif	F321	Episode dépressif moyen	F411	Anxiété généralisée
Cl9	Clermont	2	36	2	453A	Travaux d'installation électrique	F	Constructions et travaux de construction	4321A	Travaux d'installation électrique dans tous locaux	assistante administrative	411	Employés de bureau, fonctions générales	4	Employés de type administratif	F321	Episode dépressif moyen	F411	Anxiété généralisée
Cl10	Clermont	2	29	5	602A	Transports urbains de voyageurs	H	Services de transport et d'entreposage	4931Z	Transports urbains et suburbains de voyageurs	responsable adjointe du tramway	132	Directeurs et cadres de direction, industries manufacturières, mines, bâtiment et distribution	1	Directeurs, cadres de direction et gérants	F412	Syndrome anxiodépressif
Cl11	Clermont	2	42	5	853J	Aide à domicile	Q	Services de santé et d'action sociale	8810A	Aide à domicile	assistante de direction	412	Secrétaires (fonctions générales)	4	Employés de type administratif	F321	Episode dépressif moyen	F411	Anxiété généralisée
Cl12	Clermont	1	26	5	452V	Travaux de maçonnerie générale	F	Constructions et travaux de construction	4399C	Travaux de maçonnerie générale et gros œuvre de bâtiment	manoeuvre maçonnerie	931	Manoeuvres des mines, du bâtiment et des travaux publics	9	Professions élémentaires	F411	Anxiété généralisée	F321	Episode dépressif moyen
Cl13	Clermont	2	57	5	851A	Activité hospitalière	Q	Services de santé et d'action sociale	8610Z	Activités hospitalières	cadre hygiéniste	222	Cadres infirmiers et sages-femmes	2	Professions intellectuelles et scientifiques	F411	Anxiété généralisée	F320	Episode dépressif léger
Cl15	Clermont	1	52	6	751A	Administration publique générale	O	Services d'administration publique et de défense ; services de sécurité sociale obligatoire	8411Z	Administration publique générale	agent entretien espaces verts	611	Agriculteurs et ouvriers qualifiés, cultures commerciales	6	Agriculteurs et ouvriers qualifiés de l'agriculture, de la sylviculture et de la pêche	F411	Anxiété généralisée	F321	Episode dépressif moyen
Cl16	Clermont	1	28	4	721Z	Conseil en systèmes informatiques	J	Services d'information et de communication	6202A	Conseil en systèmes et logiciels informatiques	ingénieur technologies de l'information	251	Concepteurs et analystes de logiciels et de multimédia	2	Professions intellectuelles et scientifiques	F411	Anxiété généralisée	F321	Episode dépressif moyen
Cl17	Clermont	1	46	2	851A	Activité hospitalière	Q	Services de santé et d'action sociale	8610Z	Activités hospitalières	chauffeur ambulance	325	Autres professions intermédiaires de la santé	3	Professions intermédiaires	F322	Episode dépressif sévère	F411	Anxiété généralisée
Cl18	Clermont	1	58	4	853D	Accueil des personnes âgées	Q	Services de santé et d'action sociale	8710A	Hébergement médicalisé pour personnes âgées	médecin	221	Médecins	2	Professions intellectuelles et scientifiques	F321	Episode dépressif moyen	F422	Trouble obsessionnel compulsif forme mixte
Cl19	Clermont	2	40	7	660G	Assurance relevant du code de la mutualité	K	Services financiers et assurances	6512Z	Autres assurances	juriste	261	Juristes	2	Professions intellectuelles et scientifiques	F321	Episode dépressif moyen	F411	Anxiété généralisée
Cl20	Clermont	2	58	4	524U	Commerce de détail de revêtements de sols et de murs	G	Commerce de gros et de détail ; réparation de véhicules automobiles et de motocycles	4753Z	Commerce de détail de tapis, moquettes et revêtements de murs et de sols en magasin spécialisé	responsable déco vente	522	Commerçants et vendeurs, magasins	5	Personnel des services directs aux particuliers, commerçants et vendeurs	F321	Episode dépressif moyen	F411	Anxiété généralisée
Cl21	Clermont	1	61	4	853H	Aide par le travail, atelier protégés	Q	Services de santé et d'action sociale	8810C	Aide par le travail	animateur socioculturel	341	Professions intermédiaires des services juridiques, des services sociaux et des religions	3	Professions intermédiaires	F411	Anxiété généralisée	F321	Episode dépressif moyen
Cl22	Clermont	2	35	6	851C	Pratique médicale	Q	Services de santé et d'action sociale	8621Z	Activité des médecins généralistes	infirmière puéricultrice	322	Personnel infirmier et sages femmes (niveau intermédiaire)	3	Professions intermédiaires	F411	Anxiété généralisée	F321	Episode dépressif moyen
Cl23	Clermont	1	47	6	514N	Commerce de gros de produits pharmaceutiques	G	Commerce de gros et de détail ; réparation de véhicules automobiles et de motocycles	4646Z	Commerce de gros (commerce interentreprises) de produits pharmaceutiques	commercial	332	Agents de vente et d'achat, courtiers	3	Professions intermédiaires	F321	Episode dépressif moyen	F411	Anxiété généralisée
Cl24	Clermont	2	60	5	851A	Activité hospitalière	Q	Services de santé et d'action sociale	8610Z	Activités hospitalières	cadre IDE	222	Cadres infirmiers et sages-femmes	2	Professions intellectuelles et scientifiques	F321	Episode dépressif moyen	F411	Anxiété généralisée
Cl25	Clermont	2	58	4	853E	Autres hébergements sociaux	Q	Services de santé et d'action sociale	8790B	Hébergement social pour adultes et familles en difficultés et autre hébergement social	secrétaire	412	Secrétaires (fonctions générales)	4	Employés de type administratif	F321	Episode dépressif moyen	F411	Anxiété généralisée
Cl26	Clermont	2	53	5	853C	Accueil des adultes handicapés	Q	Services de santé et d'action sociale	8710C	Hébergement médicalisé pour adultes handicapés et autre hébergement médicalisé	aide soignante	532	Aides-soignants	5	Personnel des services directs aux particuliers, commerçants et vendeurs	F321	Episode dépressif moyen	F411	Anxiété généralisée
Cl27	Clermont	2	42	7	851A	Activité hospitalière	Q	Services de santé et d'action sociale	8610Z	Activités hospitalières	cadre de santé	222	Cadres infirmiers et sages-femmes	2	Professions intellectuelles et scientifiques	F321	Episode dépressif moyen	F411	Anxiété généralisée
Cl28	Clermont	2	55	7	851A	Activité hospitalière	Q	Services de santé et d'action sociale	8610Z	Activités hospitalières	ASH	911	Aides de ménage et agents d'entretien à domicile et dans les hôtels et bureaux	9	Professions élémentaires	F321	Episode dépressif moyen	F411	Anxiété généralisée
Cl29	Clermont	2	41	5	851A	Activité hospitalière	Q	Services de santé et d'action sociale	8610Z	Activités hospitalières	ASH	911	Aides de ménage et agents d'entretien à domicile et dans les hôtels et bureaux	9	Professions élémentaires	F321	Episode dépressif moyen	F411	Anxiété généralisée
Cl30	Clermont	2	36	4	521F	Hypermarchés	G	Commerce de gros et de détail ; réparation de véhicules automobiles et de motocycles	4711F	Hypermarchés	caissiers et billetistes	523	Caissiers et billettistes	5	Personnel des services directs aux particuliers, commerçants et vendeurs	F321	Episode dépressif moyen	F411	Anxiété généralisée
Cl31	Clermont	2	47	6	851A	Activité hospitalière	Q	Services de santé et d'action sociale	8610Z	Activités hospitalières	ASH	911	Aides de ménage et agents d'entretien à domicile et dans les hôtels et bureaux	9	Professions élémentaires	F412	Syndrome anxiodépressif
Cl32	Clermont	2	54	4	160Z	Industrie du tabac	C	Industries manufacturières	1200Z	Fabrication de produits à base de tabac	IDE	322	Personnel infirmier et sages femmes (niveau intermédiaire)	3	Professions intermédiaires	F321	Episode dépressif moyen	F411	Anxiété généralisée
Cl33	Clermont	2	44	3	672Z	Auxiliaires d'assurance	K	Services financiers et assurances	6622Z	Activités des agents et courtiers d'assurances	secrétaire administrative	412	Secrétaires (fonctions générales)	4	Employés de type administratif	F321	Episode dépressif moyen	F411	Anxiété généralisée
Cl34	Clermont	2	52	5	851A	Activité hospitalière	Q	Services de santé et d'action sociale	8610Z	Activités hospitalières	médecin	221	Médecins	2	Professions intellectuelles et scientifiques	F411	Anxiété généralisée	F320	Episode dépressif léger
Cl35	Clermont	2	49	2	751A	Administration publique générale	O	Services d'administration publique et de défense ; services de sécurité sociale obligatoire	8411Z	Administration publique générale	aide et nettoyeurs	911	Aides de ménage et agents d'entretien à domicile et dans les hôtels et bureaux	9	Professions élémentaires	F431	Etat de stress post traumatique	F321	Episode dépressif moyen
Cl36	Clermont	1	40	4	501Z	Commerce de véhicules automobiles	G	Commerce de gros et de détail ; réparation de véhicules automobiles et de motocycles	4511Z	Commerce de voitures et de véhicules automobiles légers	cadre de direction vente et commercialisation	122	Directeurs et cadres de direction, ventes, commercialisation et développement	1	Directeurs, cadres de direction et gérants	F321	Episode dépressif moyen	F411	Anxiété généralisée
Cl37	Clermont	1	42	5	371Z	Récupération de matières métalliques recyclables	E	Production et distribution d' eau ; assainissement, gestion des déchets et dépollution	3832Z	Récupération de déchets triés	ferrailleur	961	Éboueurs	9	Professions élémentaires	F321	Episode dépressif moyen	F411	Anxiété généralisée
Cl38	Clermont	2	46	3	751A	Administration publique générale	O	Services d'administration publique et de défense ; services de sécurité sociale obligatoire	8411Z	Administration publique générale	secrétaire administrative	334	Secrétaires d'administration et secrétaires spécialisés	3	Professions intermédiaires	F321	Episode dépressif moyen	F411	Anxiété généralisée
Cl39	Clermont	2	49	1	853C	Accueil des adultes handicapés	Q	Services de santé et d'action sociale	8730B	Hébergement social pour handicapés physiques	aide médico-psychologique	325	Autres professions intermédiaires de la santé	3	Professions intermédiaires	F321	Episode dépressif moyen	F411	Anxiété généralisée
Cl40	Clermont	1	51	4	333Z	Fabrication d'équipements de contrôle des processus industriels	C	Industries manufacturières	3320C	Conception d'ensemble et assemblage sur site industriel d'équipements de contrôle des processus industriels	tolier chaudronnier	721	Mouleurs de fonderie, soudeurs, tôliers-chaudronniers, monteurs de charpentes métalliques et assimilés	7	Métiers qualifiés de l'industrie et de l'artisanat	F321	Episode dépressif moyen	F411	Anxiété généralisée
Cl41	Clermont	1	41	4	292D	Fabrication d'équipements de levage et de manutention	C	Industries manufacturières	2822Z	Fabrication de matériel de levage et de manutention	technicien en construction mécanique	311	Techniciens des sciences physiques et techniques	3	Professions intermédiaires	F411	Anxiété généralisée	F321	Episode dépressif moyen
Cl42	Clermont	1	48	4	851A	Activité hospitalière	Q	Services de santé et d'action sociale	8610Z	Activités hospitalières	agent logistique	432	Employés d'approvisionnement, d'ordonnancement et des transports	4	Employés de type administratif	F321	Episode dépressif moyen	F411	Anxiété généralisée
Cl43	Clermont	2	56	2	753A	Activités générales de sécurité sociale	O	Services d'administration publique et de défense ; services de sécurité sociale obligatoire	8430A	Activités générales de sécurité sociale	éducatrice de jeunes enfants	234	Instituteurs, enseignement primaire et éducateurs de la petite enfance	2	Professions intellectuelles et scientifiques	F411	Anxiété généralisée
Cl44	Clermont	1	39	5	851A	Activité hospitalière	Q	Services de santé et d'action sociale	8610Z	Activités hospitalières	ouvrier professionnel qualifié	911	Aides de ménage et agents d'entretien à domicile et dans les hôtels et bureaux	9	Professions élémentaires	F321	Episode dépressif moyen	F411	Anxiété généralisée
Cl45	Clermont	2	42	3	851A	Activité hospitalière	Q	Services de santé et d'action sociale	8610Z	Activités hospitalières	aide soignante	532	Aides-soignants	5	Personnel des services directs aux particuliers, commerçants et vendeurs	F321	Episode dépressif moyen	F411	Anxiété généralisée
Cl46	Clermont	1	39	3	752G	Police	O	Services d'administration publique et de défense ; services de sécurité sociale obligatoire	8424Z	Activités d'ordre public et de sécurité	ex gendarme	541	Personnel des services de protection et de sécurité	5	Personnel des services directs aux particuliers, commerçants et vendeurs	R454	Irritabilité et colère
Cl47	Clermont	2	30	3	851A	Activité hospitalière	Q	Services de santé et d'action sociale	8610Z	Activités hospitalières	médecin	221	Médecins	2	Professions intellectuelles et scientifiques	F419	Troubles anxieux sans précision
Cl48	Clermont	2	44	6	853K	Autres formes d'action sociale	Q	Services de santé et d'action sociale	8899B	Action sociale sans hébergement nca	spécialiste du travail social	263	Spécialistes des sciences sociales et du clergé	2	Professions intellectuelles et scientifiques	F411	Anxiété généralisée	F320	Episode dépressif léger
Cl49	Clermont	2	40	4	741C	Activités comptables	M	Services professionnels, scientifiques et techniques	6920Z	Activités comptables	secrétaire comptable	334	Secrétaires d'administration et secrétaires spécialisés	3	Professions intermédiaires	F321	Episode dépressif moyen	F411	Anxiété généralisée
Cl50	Clermont	2	30	5	522L	Commerce de détail de tabac	G	Commerce de gros et de détail ; réparation de véhicules automobiles et de motocycles	4726Z	Commerce de détail de produits à base de tabac en magasin spécialisé	vendeuse	522	Commerçants et vendeurs, magasins	5	Personnel des services directs aux particuliers, commerçants et vendeurs	F412	Syndrome anxiodépressif
Cl51	Clermont	2	52	3	851A	Activité hospitalière	Q	Services de santé et d'action sociale	8610Z	Activités hospitalières	secrétaire de direction	334	Secrétaires d'administration et secrétaires spécialisés	3	Professions intermédiaires	F419	Troubles anxieux sans précision
Cl52	Clermont	2	52	5	851A	Activité hospitalière	Q	Services de santé et d'action sociale	8610Z	Activités hospitalières	ASH	911	Aides de ménage et agents d'entretien à domicile et dans les hôtels et bureaux	9	Professions élémentaires	F411	Anxiété généralisée	F322	Episode dépressif sévère
Cl53	Clermont	2	40	5	853K	Autres formes d'action sociale	Q	Services de santé et d'action sociale	8899B	Action sociale sans hébergement nca	conseiller orientation professionnelle	242	Spécialistes des fonctions administratives	2	Professions intellectuelles et scientifiques	F411	Anxiété généralisée	F321	Episode dépressif moyen
Cl54	Clermont	2	48	5	403Z	Production et distribution de chaleur	D	Électricité, gaz, vapeur et air conditionné	3530Z	Production et distribution de vapeur et d'air conditionné	secrétaire	412	Secrétaires (fonctions générales)	4	Employés de type administratif	F321	Episode dépressif moyen	F411	Anxiété généralisée
Cl55	Clermont	1	29	5	151A	Production de viande de boucherie	C	Industries manufacturières	1011Z	Transformation et conservation de la viande de boucherie	désosseur viande	751	Métiers qualifiés de l'alimentation et assimilés	7	Métiers qualifiés de l'industrie et de l'artisanat	F419	Troubles anxieux sans précision
Cl56	Clermont	1	42	5	632E	Services aéroportuaires	H	Services de transport et d'entreposage	5223Z	Services auxiliaires des transports aériens	technicien de la sécurité aérienne	315	Contrôleurs et techniciens des moyens de transport maritime et aérien	3	Professions intermédiaires	F412	Syndrome anxiodépressif
Cl57	Clermont	2	59	3	803Z	Enseignement supérieur	P	Services de l'éducation	8542Z	Enseignement supérieur	professeur d'université et d'établissement d'enseignement supérieur	231	Professeurs d'université et d'établissements d'enseignement supérieur	2	Professions intellectuelles et scientifiques	F412	Syndrome anxiodépressif
Cl58	Clermont	2	55	4	753A	Activités générales de sécurité sociale	O	Services d'administration publique et de défense ; services de sécurité sociale obligatoire	8430A	Activités générales de sécurité sociale	employé bureau de renseignement	411	Employés de bureau, fonctions générales	4	Employés de type administratif	F412	Syndrome anxiodépressif
Cl59	Clermont	2	49	5	851E	Pratique dentaire	Q	Services de santé et d'action sociale	8623Z	Pratique dentaire	assistant de médecine dentaire	325	Autres professions intermédiaires de la santé	3	Professions intermédiaires	F412	Syndrome anxiodépressif
Cl60	Clermont	1	35	5	853D	Accueil des personnes âgées	Q	Services de santé et d'action sociale	8710A	Hébergement médicalisé pour personnes âgées	aide soignant	532	Aides-soignants	5	Personnel des services directs aux particuliers, commerçants et vendeurs	F411	Anxiété généralisée	F430	Réaction aiguë à un facteur de stress
Cl61	Clermont	1	52	5	555C	Restauration collective sous contrat	I	Services d'hébergement et de restauration	5629A	Restauration collective sous contrat	économes/intendant	515	Intendants, gouvernantes et concierges	5	Personnel des services directs aux particuliers, commerçants et vendeurs	F412	Syndrome anxiodépressif
Cl62	Clermont	2	51	4	851A	Activité hospitalière	Q	Services de santé et d'action sociale	8610Z	Activités hospitalières	assistante sociale	263	Spécialistes des sciences sociales et du clergé	2	Professions intellectuelles et scientifiques	F412	Syndrome anxiodépressif
Cl64	Clermont	2	59	3	741C	Activités comptables	M	Services professionnels, scientifiques et techniques	6920Z	Activités comptables	comptable	331	Professions intermédiaires de la finance et des mathématiques	3	Professions intermédiaires	F411	Anxiété généralisée	F320	Episode dépressif léger
Cl65	Clermont	2	41	3	911A	Organisations patronales et consulaires	S	Autres services	9411Z	Activités des organisations patronales et consulaires	conseillère d'entreprise	242	Spécialistes des fonctions administratives	2	Professions intellectuelles et scientifiques	F411	Anxiété généralisée	F320	Episode dépressif léger
Cl70	Clermont	2	30	4	452U	Autres travaux spécialisés de construction	F	Constructions et travaux de construction	4399D	Autres travaux spécialisés de construction	fondeurs et tailleurs de pierre	711	Métiers qualifiés du bâtiment (gros oeuvre) et assimilés	7	Métiers qualifiés de l'industrie et de l'artisanat	F412	Syndrome anxiodépressif
Cl71	Clermont	2	43	5	651C	Banques	K	Services financiers et assurances	6419Z	Autres intermédiations monétaires	agent commercial	332	Agents de vente et d'achat, courtiers	3	Professions intermédiaires	F411	Anxiété généralisée	F321	Episode dépressif moyen
Cl72	Clermont	1	38	4	851A	Activité hospitalière	Q	Services de santé et d'action sociale	8610Z	Activités hospitalières	aide soignant hospitalier	532	Aides-soignants	5	Personnel des services directs aux particuliers, commerçants et vendeurs	F411	Anxiété généralisée
Cl73	Clermont	1	51	5	174C	Fabrication d'autres articles confectionnés en textile	C	Industries manufacturières	1392Z	Fabrication d'articles textiles, sauf habillement	agents commerciaux et techniciens	332	Agents de vente et d'achat, courtiers	3	Professions intermédiaires	F411	Anxiété généralisée	F321	Episode dépressif moyen
Cl74	Clermont	1	48	3	851A	Activité hospitalière	Q	Services de santé et d'action sociale	8610Z	Activités hospitalières	médecins	221	Médecins	2	Professions intellectuelles et scientifiques	F411	Anxiété généralisée
Cl75	Clermont	1	55	4	502Z	Entretien et réparation véhicule automobile	G	Commerce de gros et de détail ; réparation de véhicules automobiles et de motocycles	4520A	Entretien et réparation de véhicules automobiles légers	ingénieur mécanicien / mécanien garage	214	Spécialistes, sciences techniques (sauf électrotechniques)	2	Professions intellectuelles et scientifiques	F321	Episode dépressif moyen
Cl76	Clermont	2	37	4	751A	Administration publique générale	O	Services d'administration publique et de défense ; services de sécurité sociale obligatoire	8411Z	Administration publique générale	aides et nettoyeurs dans les bureaux, hotels établissements	911	Aides de ménage et agents d'entretien à domicile et dans les hôtels et bureaux	9	Professions élémentaires	F411	Anxiété généralisée	F321	Episode dépressif moyen
Cl77	Clermont	1	36	4	751A	Administration publique générale	O	Services d'administration publique et de défense ; services de sécurité sociale obligatoire	8411Z	Administration publique générale	agent d'animation	341	Professions intermédiaires des services juridiques, des services sociaux et des religions	3	Professions intermédiaires	F411	Anxiété généralisée	F321	Episode dépressif moyen
Cl78	Clermont	2	28	2	851A	Activité hospitalière	Q	Services de santé et d'action sociale	8610Z	Activités hospitalières	personnel infirmier	322	Personnel infirmier et sages femmes (niveau intermédiaire)	3	Professions intermédiaires	F411	Anxiété généralisée	F321	Episode dépressif moyen
Cl79	Clermont	2	49	5	751A	Administration publique générale	O	Services d'administration publique et de défense ; services de sécurité sociale obligatoire	8411Z	Administration publique générale	garde champêtre	541	Personnel des services de protection et de sécurité	5	Personnel des services directs aux particuliers, commerçants et vendeurs	F411	Anxiété généralisée	F320	Episode dépressif léger
Cl80	Clermont	1	43	3	454J	Peinture	F	Constructions et travaux de construction	4334Z	Travaux de peinture et vitrerie	peintre en bâtiment	713	Ouvriers peintres, ravaleurs de façades et assimilés	7	Métiers qualifiés de l'industrie et de l'artisanat	F411	Anxiété généralisée	F321	Episode dépressif moyen
Cl81	Clermont	2	45	4	751A	Administration publique générale	O	Services d'administration publique et de défense ; services de sécurité sociale obligatoire	8411Z	Administration publique générale	professeur d'art plastique	235	Autres spécialistes de l'enseignement	2	Professions intellectuelles et scientifiques	F411	Anxiété généralisée	F320	Episode dépressif léger
Cl82	Clermont	1	53	5	753A	Activités générales de sécurité sociale	O	Services d'administration publique et de défense ; services de sécurité sociale obligatoire	8430A	Activités générales de sécurité sociale	comptable	331	Professions intermédiaires de la finance et des mathématiques	3	Professions intermédiaires	F411	Anxiété généralisée	F321	Episode dépressif moyen
Cl83	Clermont	1	59	5	851A	Activité hospitalière	Q	Services de santé et d'action sociale	8610Z	Activités hospitalières	courrier à pied	962	Autres professions élémentaires	9	Professions élémentaires	F411	Anxiété généralisée	F322	Episode dépressif sévère
Cl84	Clermont	1	40	5	851A	Activité hospitalière	Q	Services de santé et d'action sociale	8610Z	Activités hospitalières	courrier à pied	962	Autres professions élémentaires	9	Professions élémentaires	F411	Anxiété généralisée
Cl85	Clermont	1	50	3	851A	Activité hospitalière	Q	Services de santé et d'action sociale	8610Z	Activités hospitalières	courrier à pied	962	Autres professions élémentaires	9	Professions élémentaires	F411	Anxiété généralisée	F322	Episode dépressif sévère
Cl86	Clermont	1	41	3	851A	Activité hospitalière	Q	Services de santé et d'action sociale	8610Z	Activités hospitalières	courrier à pied	962	Autres professions élémentaires	9	Professions élémentaires	F411	Anxiété généralisée
Cl87	Clermont	1	58	7	751A	Administration publique générale	O	Services d'administration publique et de défense ; services de sécurité sociale obligatoire	8411Z	Administration publique générale	ingénieurs électriciens	215	Ingénieurs de l'électrotechnique	2	Professions intellectuelles et scientifiques	F411	Anxiété généralisée	F320	Episode dépressif léger
Cl88	Clermont	1	38	6	751A	Administration publique générale	O	Services d'administration publique et de défense ; services de sécurité sociale obligatoire	8411Z	Administration publique générale	secrétaire de mairie	334	Secrétaires d'administration et secrétaires spécialisés	3	Professions intermédiaires	F411	Anxiété généralisée	F320	Episode dépressif léger
Cl89	Clermont	2	45	5	911A	Organisations patronales et consulaires	S	Autres services	9411Z	Activités des organisations patronales et consulaires	agent administratif	411	Employés de bureau, fonctions générales	4	Employés de type administratif	F411	Anxiété généralisée	F321	Episode dépressif moyen
Cl90	Clermont	1	46	6	853D	Accueil des personnes âgées	Q	Services de santé et d'action sociale	8710A	Hébergement médicalisé pour personnes âgées	responsable service technique nettoyage	515	Intendants, gouvernantes et concierges	5	Personnel des services directs aux particuliers, commerçants et vendeurs	F411	Anxiété généralisée	F320	Episode dépressif léger
Cl91	Clermont	2	55	5	851A	Activité hospitalière	Q	Services de santé et d'action sociale	8610Z	Activités hospitalières	cadre de santé	222	Cadres infirmiers et sages-femmes	2	Professions intellectuelles et scientifiques	F411	Anxiété généralisée	F321	Episode dépressif moyen
Cl92	Clermont	2	38	6	851A	Activité hospitalière	Q	Services de santé et d'action sociale	8610Z	Activités hospitalières	cadre hôtelier	515	Intendants, gouvernantes et concierges	5	Personnel des services directs aux particuliers, commerçants et vendeurs	F411	Anxiété généralisée	F320	Episode dépressif léger
Cl93	Clermont	2	52	4	523A	Commerce de détail de produits pharmaceutiques	G	Commerce de gros et de détail ; réparation de véhicules automobiles et de motocycles	4773Z	Commerce de détail de produits pharmaceutiques en magasin spécialisé	pharmacien	226	Autres spécialistes des professions de la santé	2	Professions intellectuelles et scientifiques	F411	Anxiété généralisée	F321	Episode dépressif moyen
Cl94	Clermont	2	49	6	751A	Administration publique générale	O	Services d'administration publique et de défense ; services de sécurité sociale obligatoire	8411Z	Administration publique générale	technicien écologie	314	Techniciens et travailleurs assimilés des sciences de la vie	3	Professions intermédiaires	F411	Anxiété généralisée
Cl95	Clermont	2	47	5	851A	Activité hospitalière	Q	Services de santé et d'action sociale	8610Z	Activités hospitalières	conseillère économie sociale et familiale	263	Spécialistes des sciences sociales et du clergé	2	Professions intellectuelles et scientifiques	F411	Anxiété généralisée	F320	Episode dépressif léger
Cl96	Clermont	2	51	5	802A	Enseignement secondaire général	P	Services de l'éducation	8531Z	Enseignement secondaire général	éducatrice	341	Professions intermédiaires des services juridiques, des services sociaux et des religions	3	Professions intermédiaires	F411	Anxiété généralisée	F321	Episode dépressif moyen
Cl98	Clermont	2	46	5	601Z	Transports ferroviaires	H	Services de transport et d'entreposage	4910Z	Transport ferroviaire interurbain de voyageurs	agent sncf	422	Employés chargés d'informer la clientèle	4	Employés de type administratif	F411	Anxiété généralisée	F321	Episode dépressif moyen
Cl99	Clermont	1	37	5	753A	Activités générales de sécurité sociale	O	Services d'administration publique et de défense ; services de sécurité sociale obligatoire	8430A	Activités générales de sécurité sociale	ingénieur informaticien	252	Spécialistes des bases de données et des réseaux d'ordinateurs	2	Professions intellectuelles et scientifiques	F411	Anxiété généralisée	F321	Episode dépressif moyen
Cl100	Clermont	2	41	4	851A	Activité hospitalière	Q	Services de santé et d'action sociale	8610Z	Activités hospitalières	aide soignante	532	Aides-soignants	5	Personnel des services directs aux particuliers, commerçants et vendeurs	F411	Anxiété généralisée	F321	Episode dépressif moyen
Cl101	Clermont	2	42	5	853H	Aide par le travail, atelier protégés	Q	Services de santé et d'action sociale	8810C	Aide par le travail	comptable	331	Professions intermédiaires de la finance et des mathématiques	3	Professions intermédiaires	F411	Anxiété généralisée	F320	Episode dépressif léger
Cl102	Clermont	2	40	4	501Z	Commerce de véhicules automobiles	G	Commerce de gros et de détail ; réparation de véhicules automobiles et de motocycles	4520A	Entretien et réparation de véhicules automobiles légers	secrétaire	412	Secrétaires (fonctions générales)	4	Employés de type administratif	F411	Anxiété généralisée	F320	Episode dépressif léger
Cl103	Clermont	2	27	3	602M	Transports routiers de marchandises interurbains	H	Services de transport et d'entreposage	4941A	Transports routiers de fret interurbains	employés service des stocks	432	Employés d'approvisionnement, d'ordonnancement et des transports	4	Employés de type administratif	F411	Anxiété généralisée	F321	Episode dépressif moyen
Cl104	Clermont	1	47	5	851A	Activité hospitalière	Q	Services de santé et d'action sociale	8610Z	Activités hospitalières	acheteur	332	Agents de vente et d'achat, courtiers	3	Professions intermédiaires	F411	Anxiété généralisée	F320	Episode dépressif léger
Cl105	Clermont	2	34	3	751A	Administration publique générale	O	Services d'administration publique et de défense ; services de sécurité sociale obligatoire	8411Z	Administration publique générale	gestionnaire d'aires d'accueil de gens du voyage	515	Intendants, gouvernantes et concierges	5	Personnel des services directs aux particuliers, commerçants et vendeurs	F411	Anxiété généralisée	F321	Episode dépressif moyen
Cl106	Clermont	2	29	2	851A	Activité hospitalière	Q	Services de santé et d'action sociale	8610Z	Activités hospitalières	aide médicopsychologique	325	Autres professions intermédiaires de la santé	3	Professions intermédiaires	F411	Anxiété généralisée	F321	Episode dépressif moyen
Cl107	Clermont	2	45	4	751C	Tutelle des activités sociales	O	Services d'administration publique et de défense ; services de sécurité sociale obligatoire	8412Z	Administration publique (tutelle) de la santé, de la formation, de la culture et des services sociaux, autre que sécurité sociale	ingénieur informaticien	252	Spécialistes des bases de données et des réseaux d'ordinateurs	2	Professions intellectuelles et scientifiques	F411	Anxiété généralisée	F321	Episode dépressif moyen
Cl108	Clermont	1	55	5	851A	Activité hospitalière	Q	Services de santé et d'action sociale	8610Z	Activités hospitalières	chef de standard	334	Secrétaires d'administration et secrétaires spécialisés	3	Professions intermédiaires	F411	Anxiété généralisée	F321	Episode dépressif moyen
Cl109	Clermont	1	56	6	651C	Banques	K	Services financiers et assurances	6419Z	Autres intermédiations monétaires	directeur	134	Cadres de direction, services spécialisés	1	Directeurs, cadres de direction et gérants	F321	Episode dépressif moyen
Cl111	Clermont	2	37	4	514J	Commerce de gros de produits pour l'entretien et l'aménagement de l'habitat	G	Commerce de gros et de détail ; réparation de véhicules automobiles et de motocycles	4673B	Commerce de gros (commerce interentreprises) d'appareils sanitaires et de produits de décoration	vendeuse en peinture	522	Commerçants et vendeurs, magasins	5	Personnel des services directs aux particuliers, commerçants et vendeurs	F411	Anxiété généralisée	F320	Episode dépressif léger
Cl112	Clermont	1	44	3	285D	Mécanique générale	C	Industries manufacturières	2562B	Mécanique industrielle	technicien mécanicien/construction de machine	311	Techniciens des sciences physiques et techniques	3	Professions intermédiaires	F411	Anxiété généralisée	F321	Episode dépressif moyen
Cl113	Clermont	2	54	5	501Z	Commerce de véhicules automobiles	G	Commerce de gros et de détail ; réparation de véhicules automobiles et de motocycles	4511Z	Commerce de voitures et de véhicules automobiles légers	secrétaire	412	Secrétaires (fonctions générales)	4	Employés de type administratif	F411	Anxiété généralisée	F321	Episode dépressif moyen
Cl114	Clermont	2	56	5	853K	Autres formes d'action sociale	Q	Services de santé et d'action sociale	8899B	Action sociale sans hébergement nca	éducatrice spécialisée	341	Professions intermédiaires des services juridiques, des services sociaux et des religions	3	Professions intermédiaires	F411	Anxiété généralisée	F321	Episode dépressif moyen
Cl115	Clermont	2	58	5	751A	Administration publique générale	O	Services d'administration publique et de défense ; services de sécurité sociale obligatoire	8411Z	Administration publique générale	agent administratif	411	Employés de bureau, fonctions générales	4	Employés de type administratif	F411	Anxiété généralisée
Cl116	Clermont	1	47	5	514N	Commerce de gros de produits pharmaceutiques	G	Commerce de gros et de détail ; réparation de véhicules automobiles et de motocycles	4646Z	Commerce de gros (commerce interentreprises) de produits pharmaceutiques	cadre commercial	243	Spécialistes des ventes, de la commercialisation et des relations publiques	2	Professions intellectuelles et scientifiques	F411	Anxiété généralisée	F321	Episode dépressif moyen
Cl117	Clermont	1	34	5	752E	Justice	O	Services d'administration publique et de défense ; services de sécurité sociale obligatoire	8423Z	Justice	surveillant pénitentier	541	Personnel des services de protection et de sécurité	5	Personnel des services directs aux particuliers, commerçants et vendeurs	F411	Anxiété généralisée	F322	Episode dépressif sévère
Cl118	Clermont	2	32	4	753e	Justice	O	Services d'administration publique et de défense ; services de sécurité sociale obligatoire	8423Z	Justice	surveillant pénitentier	541	Personnel des services de protection et de sécurité	5	Personnel des services directs aux particuliers, commerçants et vendeurs	F411	Anxiété généralisée	F321	Episode dépressif moyen
Cl119	Clermont	1	46	6	752G	Police	O	Services d'administration publique et de défense ; services de sécurité sociale obligatoire	8424Z	Activités d'ordre public et de sécurité	brigadier policier municipal	541	Personnel des services de protection et de sécurité	5	Personnel des services directs aux particuliers, commerçants et vendeurs	F411	Anxiété généralisée	F321	Episode dépressif moyen
Cl120	Clermont	2	55	5	853K	Autres formes d'action sociale	Q	Services de santé et d'action sociale	8899B	Action sociale sans hébergement nca	directrice centre médicosocial	134	Cadres de direction, services spécialisés	1	Directeurs, cadres de direction et gérants	F411	Anxiété généralisée	F322	Episode dépressif sévère
Cl121	Clermont	2	54	7	851A	Activité hospitalière	Q	Services de santé et d'action sociale	8610Z	Activités hospitalières	secrétaire	334	Secrétaires d'administration et secrétaires spécialisés	3	Professions intermédiaires	F411	Anxiété généralisée	F321	Episode dépressif moyen
Cl122	Clermont	2	46	6	802C	Enseignement secondaire technique ou professionnel	P	Services de l'éducation	8532Z	Enseignement secondaire technique ou professionnel	prof d'éducation physique	233	Professeurs, enseignement secondaire	2	Professions intellectuelles et scientifiques	F411	Anxiété généralisée	F321	Episode dépressif moyen
Cl123	Clermont	2	36	5	511R	Autres intermédiaires spécialisés du commerce	G	Commerce de gros et de détail ; réparation de véhicules automobiles et de motocycles	4618Z	Intermédiaires spécialisés dans le commerce d'autres produits spécifiques	opératrice gestion retour	332	Agents de vente et d'achat, courtiers	3	Professions intermédiaires	F411	Anxiété généralisée	F320	Episode dépressif léger
Cl124	Clermont	2	59	3	801Z	Enseignement primaire	P	Services de l'éducation	8520Z	Enseignement primaire	professeur des écoles	234	Instituteurs, enseignement primaire et éducateurs de la petite enfance	2	Professions intellectuelles et scientifiques	F411	Anxiété généralisée	F320	Episode dépressif léger
Cl125	Clermont	2	39	3	851G	Activités des auxiliaires médicaux	Q	Services de santé et d'action sociale	8690D	Activités des infirmiers et des sages-femmes	IDE	322	Personnel infirmier et sages femmes (niveau intermédiaire)	3	Professions intermédiaires	F322	Episode dépressif sévère
Cl126	Clermont	2	47	6	745A	Sélection et mise à disposition de personnel	N	Services administratifs et d'assistance	7830Z	Autre mise à disposition de ressources humaines	agent d'accueil	422	Employés chargés d'informer la clientèle	4	Employés de type administratif	F411	Anxiété généralisée	F320	Episode dépressif léger
Cl127	Clermont	1	46	4	853J	Aide à domicile	Q	Services de santé et d'action sociale	8899B	Action sociale sans hébergement nca	directeur UDAF	134	Cadres de direction, services spécialisés	1	Directeurs, cadres de direction et gérants	F411	Anxiété généralisée	F321	Episode dépressif moyen
Cl128	Clermont	2	32	3	851A	Activité hospitalière	Q	Services de santé et d'action sociale	8610Z	Activités hospitalières	préparatrice en pharmacie	321	Techniciens de la médecine et de la pharmacie	3	Professions intermédiaires	F411	Anxiété généralisée
Cl129	Clermont	2	26	5	524V	Commerce de détail d'horlogerie et de bijouterie	G	Commerce de gros et de détail ; réparation de véhicules automobiles et de motocycles	4777Z	Commerce de détail d'articles d'horlogerie et de bijouterie en magasin spécialisé	assistante de magasin	522	Commerçants et vendeurs, magasins	5	Personnel des services directs aux particuliers, commerçants et vendeurs	F411	Anxiété généralisée	F321	Episode dépressif moyen
Cl130	Clermont	2	44	5	551A	Hôtels touristiques avec restaurant	I	Services d'hébergement et de restauration	5510Z	Hôtels et hébergement similaire	comptable	331	Professions intermédiaires de la finance et des mathématiques	3	Professions intermédiaires	F411	Anxiété généralisée	F321	Episode dépressif moyen
Cl131	Clermont	2	58	4	333Z	Fabrication d'équipements de contrôle des processus industriels	C	Industries manufacturières	3320C	Conception d'ensemble et assemblage sur site industriel d'équipements de contrôle des processus industriels	secrétaire	412	Secrétaires (fonctions générales)	4	Employés de type administratif	F411	Anxiété généralisée	F321	Episode dépressif moyen
Cl132	Clermont	2	34	5	851A	Activité hospitalière	Q	Services de santé et d'action sociale	8610Z	Activités hospitalières	ingénieur gestion des risques	226	Autres spécialistes des professions de la santé	2	Professions intellectuelles et scientifiques	F411	Anxiété généralisée
Cl133	Clermont	2	42	4	926C	Autres activités sportives	R	Services artistiques et du spectacle et services récréatifs	9319Z	Autres activités liées au sport	secrétaire comptable	334	Secrétaires d'administration et secrétaires spécialisés	3	Professions intermédiaires	F411	Anxiété généralisée	F321	Episode dépressif moyen
Cl134	Clermont	1	55	3	803Z	Enseignement supérieur	P	Services de l'éducation	8542Z	Enseignement supérieur	architecte enseignant	231	Professeurs d'université et d'établissements d'enseignement supérieur	2	Professions intellectuelles et scientifiques	F411	Anxiété généralisée	F321	Episode dépressif moyen
Cl135	Clermont	2	35	4	746Z	Enquêtes et sécurité	N	Services administratifs et d'assistance	8020Z	Activités liées aux systèmes de sécurité	adjoint poste service sécurité	541	Personnel des services de protection et de sécurité	5	Personnel des services directs aux particuliers, commerçants et vendeurs	F411	Anxiété généralisée	F321	Episode dépressif moyen
Cl136	Clermont	2	56	5	853H	Aide par le travail, ateliers protégés	Q	Services de santé et d'action sociale	8810C	Aide par le travail	directrice adjointe ESAT	134	Cadres de direction, services spécialisés	1	Directeurs, cadres de direction et gérants	F411	Anxiété généralisée	F321	Episode dépressif moyen
Cl137	Clermont	2	47	4	751A	Administration publique générale	O	Services d'administration publique et de défense ; services de sécurité sociale obligatoire	8411Z	Administration publique générale	assitante de direction	412	Secrétaires (fonctions générales)	4	Employés de type administratif	F411	Anxiété généralisée	F321	Episode dépressif moyen
Cl138	Clermont	2	48	7	851A	Activité hospitalière	Q	Services de santé et d'action sociale	8610Z	Activités hospitalières	médecin	221	Médecins	2	Professions intellectuelles et scientifiques	F411	Anxiété généralisée
Cl139	Clermont	1	58	6	751A	Administration publique générale	O	Services d'administration publique et de défense ; services de sécurité sociale obligatoire	8411Z	Administration publique générale	adjoint technique	611	Agriculteurs et ouvriers qualifiés, cultures commerciales	6	Agriculteurs et ouvriers qualifiés de l'agriculture, de la sylviculture et de la pêche	F411	Anxiété généralisée	F320	Episode dépressif léger
Cl140	Clermont	1	53	3	141C	Extraction de calcaire industriel, de gypse et de craie	B	Industries Extractives, Agricoles, Alimentaires	0811Z	Extraction de pierres ornementales et de construction, de calcaire industriel, de gypse, de craie et d'ardoise	ouvrier de carrière	931	Manoeuvres des mines, du bâtiment et des travaux publics	9	Professions élémentaires	F411	Anxiété généralisée
Cl141	Clermont	2	53	4	555A	Cantines et restaurants d'entreprises	I	Services d'hébergement et de restauration	5629B	Autres services de restauration nca	employée de cuisine (restauration d'entreprise)	941	Assistants de fabrication de l'alimentation	9	Professions élémentaires	F411	Anxiété généralisée	F320	Episode dépressif léger
B1	Bordeaux	2	47	2	853K	Autres formes d'action sociale	Q	Services de santé et d'action sociale	8899B	Action sociale sans hébergement nca	directrice d'agence	121	Directeurs de services administratifs	1	Directeurs, cadres de direction et gérants	F412	Syndrome anxiodépressif
B2	Bordeaux	2		4	651C	Banques	K	Services financiers et assurances	6419Z	Autres intermédiations monétaires	secrétaire	412	Secrétaires (fonctions générales)	4	Employés de type administratif	F419	Troubles anxieux sans précision
B3	Bordeaux	2	30	2	335Z	Horlogerie	C	Industries manufacturières	2652Z	Horlogerie	vendeuse	522	Commerçants et vendeurs, magasins	5	Personnel des services directs aux particuliers, commerçants et vendeurs	F320	Episode dépressif léger
B4	Bordeaux	1		2	651C	Banques	K	Services financiers et assurances	6419Z	Autres intermédiations monétaires	conseiller commercial	332	Agents de vente et d'achat, courtiers	3	Professions intermédiaires	F412	Syndrome anxiodépressif
B5	Bordeaux	1		2	922B	Production de programmes de télévision	J	Services d'information et de communication	5911A	Production de films et de programmes pour la télévision	journaliste image	264	Auteurs, journalistes et linguistes	2	Professions intellectuelles et scientifiques	M771	Epicondylite
B6	Bordeaux	1		2	515F	Commerce de gros de matériaux de construction et d'appareils sanitaires	G	Commerce de gros et de détail ; réparation de véhicules automobiles et de motocycles	4673B	Commerce de gros (commerce interentreprises) d'appareils sanitaires et de produits de décoration	chef de centre	312	Superviseurs, mines, industries manufacturières et bâtiment	3	Professions intermédiaires	F411	Anxiété généralisée
B7	Bordeaux	2		3	751A	Administration publique générale	O	Services d'administration publique et de défense ; services de sécurité sociale obligatoire	8411Z	Administration publique générale	adjoint chef de service	121	Directeurs de services administratifs	1	Directeurs, cadres de direction et gérants	F322	Episode dépressif sévère
B8	Bordeaux	2	43	2	803Z	Enseignement supérieur	P	Services de l'éducation	8542Z	Enseignement supérieur	agent administratif	411	Employés de bureau, fonctions générales	4	Employés de type administratif	F419	Troubles anxieux sans précision
B9	Bordeaux	1	48	3	900E	Traitement des autres déchets	E	Production et distribution d' eau ; assainissement, gestion des déchets et dépollution	3822Z	Traitement et élimination des déchets dangereux	conducteur station d'épuration	313	Techniciens, contrôle de processus industriels	3	Professions intermédiaires	F321	Episode dépressif moyen
B10	Bordeaux	2		5	452F	Construction de lignes électriques et de télécommunication	F	Constructions et travaux de construction	4222Z	Construction de réseaux électriques et de télécommunications	responsable achat	132	Directeurs et cadres de direction, industries manufacturières, mines, bâtiment et distribution	1	Directeurs, cadres de direction et gérants	F321	Episode dépressif moyen
B11	Bordeaux	2	55	6	853D	Accueil des personnes âgées	Q	Services de santé et d'action sociale	8710A	Hébergement médicalisé pour personnes âgées	cadre infirmier	222	Cadres infirmiers et sages-femmes	2	Professions intellectuelles et scientifiques	F321	Episode dépressif moyen
B12	Bordeaux	1	40	3	233Z	Elaboration et transformation de matières nucléaires	C	Industries manufacturières	2446Z	Élaboration et transformation de matières nucléaires	coordinateur logistique	311	Techniciens des sciences physiques et techniques	3	Professions intermédiaires	F322	Episode dépressif sévère
B13	Bordeaux	2	63	6	802A	Enseignement secondaire général	P	Services de l'éducation	8531Z	Enseignement secondaire général	comptable	331	Professions intermédiaires de la finance et des mathématiques	3	Professions intermédiaires	F321	Episode dépressif moyen
B14	Bordeaux	2	37	5	752E	Justice	O	Services d'administration publique et de défense ; services de sécurité sociale obligatoire	8423Z	Justice	secrétaire juridique	334	Secrétaires d'administration et secrétaires spécialisés	3	Professions intermédiaires	F321	Episode dépressif moyen
B15	Bordeaux	1	49	3	851A	Activité hospitalière	Q	Services de santé et d'action sociale	8610Z	Activités hospitalières	ASH	911	Aides de ménage et agents d'entretien à domicile et dans les hôtels et bureaux	9	Professions élémentaires	F419	Troubles anxieux sans précision
B16	Bordeaux	2	21	2	748H	Centres d'appel	N	Services administratifs et d'assistance	8220Z	Activités de centres d'appels	téléconseillère	422	Employés chargés d'informer la clientèle	4	Employés de type administratif	F320	Episode dépressif léger
B17	Bordeaux	2	30	7	524Z	Commerces de détail divers en magasin spécialisé	G	Commerce de gros et de détail ; réparation de véhicules automobiles et de motocycles	4759A	Commerce de détail de meubles	responsable marchandising	132	Directeurs et cadres de direction, industries manufacturières, mines, bâtiment et distribution	1	Directeurs, cadres de direction et gérants	F411	Anxiété généralisée
B18	Bordeaux	1	27	5	926C	Autres activités sportives	R	Services artistiques et du spectacle et services récréatifs	9312Z	Activités de clubs de sports	maître nageur	342	Travailleurs du secteur des sports et des activités de remise en forme	3	Professions intermédiaires	F321	Episode dépressif moyen
B19	Bordeaux	2	45	4	362A	Fabrication de monnaies	C	Industries manufacturières	3211Z	Frappe de monnaie	infirmière	322	Personnel infirmier et sages femmes (niveau intermédiaire)	3	Professions intermédiaires	F320	Episode dépressif léger
B20	Bordeaux	1	28	5	926A	Gestion d'installations sportives	R	Services artistiques et du spectacle et services récréatifs	9311Z	Gestion d'installations sportives	garçon de course	962	Autres professions élémentaires	9	Professions élémentaires	F411	Anxiété généralisée
B21	Bordeaux	2	37	5	602G	Autres transports routiers de voyageurs	H	Services de transport et d'entreposage	4939B	Autres transports routiers de voyageurs	conductrice de bus	833	Conducteurs de poids lourds et d'autobus	8	Conducteurs d'installations et de machines et ouvriers de l'assemblage	F321	Episode dépressif moyen
B22	Bordeaux	2	32	6	743B	Analyses, essais et inspections techniques	M	Services professionnels, scientifiques et techniques	7120B	Analyses, essais et inspections techniques	secrétaire	412	Secrétaires (fonctions générales)	4	Employés de type administratif	F321	Episode dépressif moyen
B23	Bordeaux	2	52	4	851A	Activité hospitalière	Q	Services de santé et d'action sociale	8610Z	Activités hospitalières	aumonière	263	Spécialistes des sciences sociales et du clergé	2	Professions intellectuelles et scientifiques	F411	Anxiété généralisée
B24	Bordeaux	2	45	4	703A	Agences immobilières	L	Services immobiliers	6831Z	Agences immobilières	négociatrice	333	Agents de services commerciaux	3	Professions intermédiaires	F411	Anxiété généralisée
B25	Bordeaux	2	40	5	724P	Commerce de détail de bricolage	G	Commerce de gros et de détail ; réparation de véhicules automobiles et de motocycles	4752B	Commerce de détail de quincaillerie, peintures et verres en grandes surfaces (400 m2 et plus)	chef secteur	522	Commerçants et vendeurs, magasins	5	Personnel des services directs aux particuliers, commerçants et vendeurs	F321	Episode dépressif moyen
B26	Bordeaux	2	48	3	724P	Commerce de détail de bricolage	G	Commerce de gros et de détail ; réparation de véhicules automobiles et de motocycles	4752B	Commerce de détail de quincaillerie, peintures et verres en grandes surfaces (400 m2 et plus)	caissière	523	Caissiers et billettistes	5	Personnel des services directs aux particuliers, commerçants et vendeurs	F321	Episode dépressif moyen
B27	Bordeaux	1	45	6	741A	Activités juridiques	M	Services professionnels, scientifiques et techniques	6910Z	Activités juridiques	avocat	261	Juristes	2	Professions intellectuelles et scientifiques	F321	Episode dépressif moyen
B28	Bordeaux	2	49	7	522L	Commerce de détail de tabac	G	Commerce de gros et de détail ; réparation de véhicules automobiles et de motocycles	4726Z	Commerce de détail de produits à base de tabac en magasin spécialisé	vendeuse	522	Commerçants et vendeurs, magasins	5	Personnel des services directs aux particuliers, commerçants et vendeurs	F419	Troubles anxieux sans précision
B29	Bordeaux	2	25	3	930D	Coiffure	S	Autres services	9602A	Coiffure	coiffeuse	514	Coiffeurs, esthéticiens et assimilés	5	Personnel des services directs aux particuliers, commerçants et vendeurs	F321	Episode dépressif moyen
B30	Bordeaux	2	48	5	511U	Centrales d'achats non alimentaires	G	Commerce de gros et de détail ; réparation de véhicules automobiles et de motocycles	4619A	Centrales d'achat non alimentaires	comptable	331	Professions intermédiaires de la finance et des mathématiques	3	Professions intermédiaires	F321	Episode dépressif moyen
B31	Bordeaux	1	49	4	752G	Police	O	Services d'administration publique et de défense ; services de sécurité sociale obligatoire	8424Z	Activités d'ordre public et de sécurité	gendarme	541	Personnel des services de protection et de sécurité	5	Personnel des services directs aux particuliers, commerçants et vendeurs	F321	Episode dépressif moyen
B32	Bordeaux	2	24	1	851A	Activité hospitalière	Q	Services de santé et d'action sociale	8610Z	Activités hospitalières	infirmière	322	Personnel infirmier et sages femmes (niveau intermédiaire)	3	Professions intermédiaires	F419	Troubles anxieux sans précision
B33	Bordeaux	1	44	4	518M	Commerce de gros de fournitures et équipements industriels divers	G	Commerce de gros et de détail ; réparation de véhicules automobiles et de motocycles	4669B	Commerce de gros (commerce interentreprises) de fournitures et équipements industriels divers	technico-commercial	332	Agents de vente et d'achat, courtiers	3	Professions intermédiaires	F411	Anxiété généralisée
B34	Bordeaux	1	30	3	158D	Pâtisserie	C	Industries manufacturières	1071D	Pâtisserie	technicien de surface	911	Aides de ménage et agents d'entretien à domicile et dans les hôtels et bureaux	9	Professions élémentaires	F321	Episode dépressif moyen
B35	Bordeaux	2	55	5	501Z	Commerce de véhicules automobiles	G	Commerce de gros et de détail ; réparation de véhicules automobiles et de motocycles	4511Z	Commerce de voitures et de véhicules automobiles légers	comptable cadre	241	Spécialistes en finances	2	Professions intellectuelles et scientifiques	F322	Episode dépressif sévère
B36	Bordeaux	1	47	4	602G	Autres transports routiers de voyageurs	H	Services de transport et d'entreposage	4939B	Autres transports routiers de voyageurs	chauffeur car	833	Conducteurs de poids lourds et d'autobus	8	Conducteurs d'installations et de machines et ouvriers de l'assemblage	F411	Anxiété généralisée
B37	Bordeaux	1	58	3	853H	Aide par le travail, ateliers protégés	Q	Services de santé et d'action sociale	8891B	Accueil ou accompagnement sans hébergement d'enfants handicapés	agent entretien	911	Aides de ménage et agents d'entretien à domicile et dans les hôtels et bureaux	9	Professions élémentaires	F321	Episode dépressif moyen
B38	Bordeaux	2	52	3	851A	Activité hospitalière	Q	Services de santé et d'action sociale	8610Z	Activités hospitalières	secrétaire médicale	334	Secrétaires d'administration et secrétaires spécialisés	3	Professions intermédiaires	F419	Troubles anxieux sans précision
B39	Bordeaux	1	43	3	602M	Transports routiers de marchandises interurbains	H	Services de transport et d'entreposage	4941A	Transports routiers de fret interurbains	conducteur	833	Conducteurs de poids lourds et d'autobus	8	Conducteurs d'installations et de machines et ouvriers de l'assemblage	F419	Troubles anxieux sans précision
B40	Bordeaux	1	55	7	804C	Formation des adultes et formation continue	P	Services de l'éducation	8559A	Formation continue d'adultes	ingénieur cadre	235	Autres spécialistes de l'enseignement	2	Professions intellectuelles et scientifiques	F321	Episode dépressif moyen
B41	Bordeaux	1	48	4	851A	Activité hospitalière	Q	Services de santé et d'action sociale	8610Z	Activités hospitalières	cadre de proximité bloc thoracique	222	Cadres infirmiers et sages-femmes	2	Professions intellectuelles et scientifiques	F411	Anxiété généralisée
B42	Bordeaux	2	58	5	803Z	Enseignement supérieur	P	Services de l'éducation	8542Z	Enseignement supérieur	secrétaire	334	Secrétaires d'administration et secrétaires spécialisés	3	Professions intermédiaires	F321	Episode dépressif moyen
B43	Bordeaux	2	39	4	804C	Formation des adultes et formation continue	P	Services de l'éducation	8559A	Formation continue d'adultes	directrice	134	Cadres de direction, services spécialisés	1	Directeurs, cadres de direction et gérants	F411	Anxiété généralisée
B46	Bordeaux	1	32	5	452B	Construction de bâtiments divers	F	Constructions et travaux de construction	4120B	Construction d'autres bâtiments	ouvrier polyvalent	711	Métiers qualifiés du bâtiment (gros oeuvre) et assimilés	7	Métiers qualifiés de l'industrie et de l'artisanat	F411	Anxiété généralisée
B47	Bordeaux	2	25	4	524P	Commerce de détail de bricolage	G	Commerce de gros et de détail ; réparation de véhicules automobiles et de motocycles	4752B	Commerce de détail de quincaillerie, peintures et verres en grandes surfaces (400 m2 et plus)	hôtesse de caisse	523	Caissiers et billettistes	5	Personnel des services directs aux particuliers, commerçants et vendeurs	F419	Troubles anxieux sans précision
B48	Bordeaux	2	22	3	930D	Coiffure	S	Autres services	9602A	Coiffure	coiffeuse	514	Coiffeurs, esthéticiens et assimilés	5	Personnel des services directs aux particuliers, commerçants et vendeurs	F320	Episode dépressif léger
B49	Bordeaux	2	39	3	741A	Activités juridiques	M	Services professionnels, scientifiques et techniques	6910Z	Activités juridiques	archiviste	262	Archivistes, bibliothécaires, documentalistes et assimilés	2	Professions intellectuelles et scientifiques	F321	Episode dépressif moyen
B50	Bordeaux	2	38	7	851C	Pratique médicale	Q	Services de santé et d'action sociale	8622A	Activités de radiodiagnostic et de radiothérapie	secrétaire médicale	334	Secrétaires d'administration et secrétaires spécialisés	3	Professions intermédiaires	F321	Episode dépressif moyen
B51	Bordeaux	2	40	7	701A	Promotion immobilière de logements	F	Constructions et travaux de construction	4110A	Promotion immobilière de logements	juriste	261	Juristes	2	Professions intellectuelles et scientifiques	F321	Episode dépressif moyen
B52	Bordeaux	2	50	3	641A	Postes nationales	H	Services de transport et d'entreposage	5310Z	Activités de poste dans le cadre d'une obligation de service universel	guichetière	421	Guichetiers, encaisseurs et assimilés	4	Employés de type administratif	F321	Episode dépressif moyen
B53	Bordeaux	2	42	1	641A	Postes nationales	H	Services de transport et d'entreposage	5310Z	Activités de poste dans le cadre d'une obligation de service universel	conseiller clientèle	332	Agents de vente et d'achat, courtiers	3	Professions intermédiaires	F321	Episode dépressif moyen
B54	Bordeaux	2	46	4	803Z	Enseignement supérieur	P	Services de l'éducation	8542Z	Enseignement supérieur	responsable administrative	121	Directeurs de services administratifs	1	Directeurs, cadres de direction et gérants	F419	Troubles anxieux sans précision
G1	Garches	1	42	6	244C	Fabrication de médicaments	C	Industries manufacturières	2120Z	Fabrication de préparations pharmaceutiques	opérateur de fabrication	321	Techniciens de la médecine et de la pharmacie	3	Professions intermédiaires
G2	Garches	2	50	3							responsable administrative et financière	121	Directeurs de services administratifs	1	Directeurs, cadres de direction et gérants	F411	Anxiété généralisée
G3	Garches	2	40	5							responsable clientèle	332	Agents de vente et d'achat, courtiers	3	Professions intermédiaires	F321	Episode dépressif moyen
G4	Garches	2	56	4							gestionnaire de stock	432	Employés d'approvisionnement, d'ordonnancement et des transports	4	Employés de type administratif	F322	Episode dépressif sévère
G5	Garches	2	47	3	521D	Supermachés	G	Commerce de gros et de détail ; réparation de véhicules automobiles et de motocycles	4711D	Supermarchés	caissière	523	Caissiers et billettistes	5	Personnel des services directs aux particuliers, commerçants et vendeurs	F321	Episode dépressif moyen
G6	Garches	2	43	6	853D	Accueil des personnes âgées	Q	Services de santé et d'action sociale	8730A	Hébergement social pour personnes âgées	aide-soignant	532	Aides-soignants	5	Personnel des services directs aux particuliers, commerçants et vendeurs	F412	Syndrome anxiodépressif
G7	Garches	2	37	6			F	Constructions et travaux de construction			assistante administrative	411	Employés de bureau, fonctions générales	4	Employés de type administratif	F412	Syndrome anxiodépressif
G8	Garches	1	48	6							chef de projet technique	214	Spécialistes, sciences techniques (sauf électrotechniques)	2	Professions intellectuelles et scientifiques	F322	Episode dépressif sévère
G9	Garches	2	60	4	853D	Accueil des personnes âgées	Q	Services de santé et d'action sociale	8730A	Hébergement social pour personnes âgées	directrice de maison de retraite	134	Cadres de direction, services spécialisés	1	Directeurs, cadres de direction et gérants	F412	Syndrome anxiodépressif
G10	Garches	2	47	4	924Z	Agences de presse	J	Services d'information et de communication	6391Z	Activités des agences de presse	rédactrice en chef	264	Auteurs, journalistes et linguistes	2	Professions intellectuelles et scientifiques	F411	Anxiété généralisée
G11	Garches	1	36	3	924Z	Agences de presse	J	Services d'information et de communication	6391Z	Activités des agences de presse	directeur des ventes	122	Directeurs et cadres de direction, ventes, commercialisation et développement	1	Directeurs, cadres de direction et gérants	F322	Episode dépressif sévère
G12	Garches	2	48	5	182J	Fabrication d'autres vêtements et accessoires	C	Industries manufacturières	1419Z	Fabrication d'autres vêtements et accessoires	patronnière	753	Métiers qualifiés de l'habillement et assimilés	7	Métiers qualifiés de l'industrie et de l'artisanat	F322	Episode dépressif sévère
G13	Garches	2	42	6	926C	Autres activités sportives	R	Services artistiques et du spectacle et services récréatifs	9312Z	Activités de clubs de sports	professeur de danse	342	Travailleurs du secteur des sports et des activités de remise en forme	3	Professions intermédiaires	F321	Episode dépressif moyen
G14	Garches	2	36	5	523E	Commerce de détail de parfumerie et de produits de beauté	G	Commerce de gros et de détail ; réparation de véhicules automobiles et de motocycles	4775Z	Commerce de détail de parfumerie et de produits de beauté en magasin spécialisé	coordinatrice commerciale	332	Agents de vente et d'achat, courtiers	3	Professions intermédiaires	F412	Syndrome anxiodépressif
G15	Garches	2	36	6	524F	Commerce de détail de maroquinerie et d'articles de voyage	G	Commerce de gros et de détail ; réparation de véhicules automobiles et de motocycles	4772B	Commerce de détail de maroquinerie et d'articles de voyage	assistante comptable	431	Employés des services comptables et financiers	4	Employés de type administratif	F321	Episode dépressif moyen
G16	Garches	2	64	4	553A	Restaurants de type traditionnel	I	Services d'hébergement et de restauration	5610A	Restauration traditionnelle	chef de rang	513	Serveurs et barmen	5	Personnel des services directs aux particuliers, commerçants et vendeurs	F322	Episode dépressif sévère
G17	Garches	2	28	1	221A	Édition de livres	J	Services d'information et de communication	5811Z	Édition de livres	assistante d'édition	412	Secrétaires (fonctions générales)	4	Employés de type administratif	F411	Anxiété généralisée
G18	Garches	1	39	3	316D	Fabrication de matériels électriques nca	C	Industries manufacturières	2630Z	Fabrication d'équipements de communication	responsable marketing	122	Directeurs et cadres de direction, ventes, commercialisation et développement	1	Directeurs, cadres de direction et gérants	F412	Syndrome anxiodépressif
G19	Garches	1	60	5	297A	Fabrication d'appareils électroménagers	C	Industries manufacturières	2751Z	Fabrication d'appareils électroménagers	ingénieur commercial	243	Spécialistes des ventes, de la commercialisation et des relations publiques	2	Professions intellectuelles et scientifiques	F412	Syndrome anxiodépressif
G20	Garches	2	48	4	513W	Commerce de gros alimentaire non spécialisé	G	Commerce de gros et de détail ; réparation de véhicules automobiles et de motocycles	4639B	Commerce de gros (commerce interentreprises) alimentaire non spécialisé	DRH	121	Directeurs de services administratifs	1	Directeurs, cadres de direction et gérants	Z730	Burn out
G21	Garches	2	40	2	741A	Activités juridiques	M	Services professionnels, scientifiques et techniques	6910Z	Activités juridiques	employée administrative	411	Employés de bureau, fonctions générales	4	Employés de type administratif	F411	Anxiété généralisée
G22	Garches	2	44	3	524W	Commerce de détail d'articles de sport et de loisir	G	Commerce de gros et de détail ; réparation de véhicules automobiles et de motocycles	4764Z	Commerce de détail d'articles de sport en magasin spécialisé	directrice des achats	122	Directeurs et cadres de direction, ventes, commercialisation et développement	1	Directeurs, cadres de direction et gérants	F412	Syndrome anxiodépressif
G23	Garches	2		4	851J	Ambulances	Q	Services de santé et d'action sociale	8690A	Ambulances	ambulancière (et secrétaire)	325	Autres professions intermédiaires de la santé	3	Professions intermédiaires	F321	Episode dépressif moyen
G24	Garches	2	46	3	521D	Supermachés	G	Commerce de gros et de détail ; réparation de véhicules automobiles et de motocycles	4711D	Supermarchés	employée libre service	933	Manoeuvres des transports et de l'entreposage	9	Professions élémentaires	F411	Anxiété généralisée
G25	Garches	2	51	1	524C	Commerce de détail d'habillement	G	Commerce de gros et de détail ; réparation de véhicules automobiles et de motocycles	4771Z	Commerce de détail d'habillement en magasin spécialisé	directrice de boutique	142	Directeurs et gérants, commerce de détail et de gros	1	Directeurs, cadres de direction et gérants	F322	Episode dépressif sévère
G26	Garches	2	54	4	853D	Accueil des personnes âgées	Q	Services de santé et d'action sociale	8710A	Hébergement médicalisé pour personnes âgées	animatrice	341	Professions intermédiaires des services juridiques, des services sociaux et des religions	3	Professions intermédiaires	F321	Episode dépressif moyen
G27	Garches	1	42	6	853D	Accueil des personnes âgées	Q	Services de santé et d'action sociale	8710A	Hébergement médicalisé pour personnes âgées	chef cuisinier	343	Professions intermédiaires de la culture, de la création artistique et des activités culinaires	3	Professions intermédiaires	F322	Episode dépressif sévère
G28	Garches	2	43	5	244C	Fabrication de médicaments	C	Industries manufacturières	2120Z	Fabrication de préparations pharmaceutiques	directrice régionale	122	Directeurs et cadres de direction, ventes, commercialisation et développement	1	Directeurs, cadres de direction et gérants	F322	Episode dépressif sévère
G29	Garches	2	37	6	922E	Edition de chaînes thématiques	J	Services d'information et de communication	6020B	Edition de chaînes thématiques	maquilleuse	514	Coiffeurs, esthéticiens et assimilés	5	Personnel des services directs aux particuliers, commerçants et vendeurs	F320	Episode dépressif léger	F411	Anxiété généralisée
G30	Garches	2	59	7	853B	Accueil des enfants en difficultés	Q	Services de santé et d'action sociale	8790A	Hébergement social pour enfants en difficultés	assistante sociale	263	Spécialistes des sciences sociales et du clergé	2	Professions intellectuelles et scientifiques	F411	Anxiété généralisée	F321	Episode dépressif moyen
G31	Garches	2	39	4	642C	Télécommunications (hors transmission audiovisuelle)	J	Services d'information et de communication	6120Z	Télécommunications sans fil	chargée de communication	243	Spécialistes des ventes, de la commercialisation et des relations publiques	2	Professions intellectuelles et scientifiques	F321	Episode dépressif moyen
G32	Garches	2	52	3	741J	Administration d'entreprises	M	Services professionnels, scientifiques et techniques	7010Z	Activités des sièges sociaux	responsable assurance crédit	241	Spécialistes en finances	2	Professions intellectuelles et scientifiques	F412	Syndrome anxiodépressif
G33	Garches	2	45	4	853H	Aide par le travail, ateliers protégés	Q	Services de santé et d'action sociale	8891B	Accueil ou accompagnement sans hébergement d'enfants handicapés	chef de service	134	Cadres de direction, services spécialisés	1	Directeurs, cadres de direction et gérants	F322	Episode dépressif sévère
G34	Garches	2	41	4	523A	Commerce de détail de produits pharmaceutiques	G	Commerce de gros et de détail ; réparation de véhicules automobiles et de motocycles	4773Z	Commerce de détail de produits pharmaceutiques en magasin spécialisé	préparatrice	321	Techniciens de la médecine et de la pharmacie	3	Professions intermédiaires	F321	Episode dépressif moyen
G35	Garches	1	39	4	518M	Commerce de gros de fournitures et équipements industriels divers	G	Commerce de gros et de détail ; réparation de véhicules automobiles et de motocycles	4669B	Commerce de gros (commerce interentreprises) de fournitures et équipements industriels divers	chef de projet	216	Architectes, urbanistes, géomètres et concepteurs	2	Professions intellectuelles et scientifiques	F322	Episode dépressif sévère
G36	Garches	1	43	6	612Z	Transports fluviaux	H	Services de transport et d'entreposage	5222Z	Services auxiliaires des transports par eau	directeur développement	122	Directeurs et cadres de direction, ventes, commercialisation et développement	1	Directeurs, cadres de direction et gérants	F412	Syndrome anxiodépressif
G37	Garches	2	29	3	660G	Assurance relevant du code de la mutualité	K	Services financiers et assurances	6512Z	Autres assurances	commerciale	332	Agents de vente et d'achat, courtiers	3	Professions intermédiaires	F412	Syndrome anxiodépressif
G38	Garches	1	51	5	402C	Distribution de combustibles gazeux	D	Électricité, gaz, vapeur et air conditionné	3522Z	Distribution de combustibles gazeux par conduites	développeur commercial	243	Spécialistes des ventes, de la commercialisation et des relations publiques	2	Professions intellectuelles et scientifiques	F322	Episode dépressif sévère
G39	Garches	2	40	4	501Z	Commerce de véhicules automobiles	G	Commerce de gros et de détail ; réparation de véhicules automobiles et de motocycles	4511Z	Commerce de voitures et de véhicules automobiles légers	attachée commerciale	332	Agents de vente et d'achat, courtiers	3	Professions intermédiaires	F412	Syndrome anxiodépressif
G40	Garches	1	44	3	802C	Enseignement secondaire technique ou professionnel	P	Services de l'éducation	8532Z	Enseignement secondaire technique ou professionnel	enseignant informatique	233	Professeurs, enseignement secondaire	2	Professions intellectuelles et scientifiques	F322	Episode dépressif sévère
G41	Garches	2	59	5	851A	Activité hospitalière	Q	Services de santé et d'action sociale	8610Z	Activités hospitalières	IDE	322	Personnel infirmier et sages femmes (niveau intermédiaire)	3	Professions intermédiaires	F322	Episode dépressif sévère
G42	Garches	2	50	4	853D	Accueil des personnes âgées	Q	Services de santé et d'action sociale	8710A	Hébergement médicalisé pour personnes âgées	adjointe de direction	134	Cadres de direction, services spécialisés	1	Directeurs, cadres de direction et gérants	F322	Episode dépressif sévère
G43	Garches	2	58	5	911A	Organisations patronales et consulaires	S	Autres services	9411Z	Activités des organisations patronales et consulaires	directrice administrative et financière	121	Directeurs de services administratifs	1	Directeurs, cadres de direction et gérants	F321	Episode dépressif moyen
G44	Garches	2	42	5	748J	Organisation de foires et salons	N	Services administratifs et d'assistance	8230Z	Organisation de foires, salons professionnels et congrès	chef comptable	241	Spécialistes en finances	2	Professions intellectuelles et scientifiques	F412	Syndrome anxiodépressif
G45	Garches	1	41	5	159T	Production de boissons rafraîchissantes	C	Industries manufacturières	1107B	Production de boissons rafraîchissantes	directeur commercial	122	Directeurs et cadres de direction, ventes, commercialisation et développement	1	Directeurs, cadres de direction et gérants	F412	Syndrome anxiodépressif
G46	Garches	2	33	6	513W	Commerce de gros alimentaire non spécialisé	G	Commerce de gros et de détail ; réparation de véhicules automobiles et de motocycles	4639B	Commerce de gros (commerce interentreprises) alimentaire non spécialisé	assistante commerciale	334	Secrétaires d'administration et secrétaires spécialisés	3	Professions intermédiaires	F321	Episode dépressif moyen
G47	Garches	2	54	2	322B	Fabrication d'instrumentation scientifique et technique	C	Industries manufacturières	2651B	Fabrication d'instrumentation scientifique et technique	secrétaire	412	Secrétaires (fonctions générales)	4	Employés de type administratif	F412	Syndrome anxiodépressif
G48	Garches	2	37	3	651C	Banques	K	Services financiers et assurances	6419Z	Autres intermédiations monétaires	conseillère	332	Agents de vente et d'achat, courtiers	3	Professions intermédiaires	F412	Syndrome anxiodépressif
G49	Garches	1	59	3	502Z	Entretien et réparation véhicule automobile	G	Commerce de gros et de détail ; réparation de véhicules automobiles et de motocycles	4520B	Entretien et réparation d'autres véhicules automobiles	laveur pisteur	912	Laveurs de véhicules et de vitres, laveurs de linge et autres nettoyeurs manuels	9	Professions élémentaires	F322	Episode dépressif sévère
G50	Garches	2	35	5	514Q	Commerce de gros de papeterie	G	Commerce de gros et de détail ; réparation de véhicules automobiles et de motocycles	4649Z	Commerce de gros (commerce interentreprises) d'autres biens domestiques	assistante commerciale	334	Secrétaires d'administration et secrétaires spécialisés	3	Professions intermédiaires	F321	Episode dépressif moyen
G51	Garches	2	46	4	244C	Fabrication de médicaments	C	Industries manufacturières	2120Z	Fabrication de préparations pharmaceutiques	médecin chef de projet	221	Médecins	2	Professions intellectuelles et scientifiques	F322	Episode dépressif sévère
G52	Garches	2	56	4	923A	Activités artistiques	R	Services artistiques et du spectacle et services récréatifs	9001Z	Arts du spectacle vivant	responsable communication	133	Directeurs et cadres de direction, technologies de l'information et des communications	1	Directeurs, cadres de direction et gérants	F321	Episode dépressif moyen
G53	Garches	2	54	4	518G	Commerce de gros d'ordinateurs, d'équipements informatiques périphériques et de progiciels	G	Commerce de gros et de détail ; réparation de véhicules automobiles et de motocycles	4651Z	Commerce de gros (commerce interentreprises) d'ordinateurs, d'équipements informatiques périphériques et de logiciels	responsable comptable et controleur gestion	241	Spécialistes en finances	2	Professions intellectuelles et scientifiques	F410	Troubles panique
G54	Garches	2	50	6	281C	Fabrication de menuiseries et fermetures métalliques	F	Constructions et travaux de construction	4332B	Travaux de menuiserie métallique et serrurerie	responsable administrative	121	Directeurs de services administratifs	1	Directeurs, cadres de direction et gérants
G55	Garches	2	63	2	703A	Agences immobilières	L	Services immobiliers	6831Z	Agences immobilières	négociatrice immobilière	333	Agents de services commerciaux	3	Professions intermédiaires	F412	Syndrome anxiodépressif
G56	Garches	1	45	3	923A	Activités artistiques	R	Services artistiques et du spectacle et services récréatifs	9001Z	Arts du spectacle vivant	violoncelliste	265	Artistes créateurs et exécutants	2	Professions intellectuelles et scientifiques	F411	Anxiété généralisée
G57	Garches	2	49	3	851A	Activité hospitalière	Q	Services de santé et d'action sociale	8610Z	Activités hospitalières	pharmacienne	226	Autres spécialistes des professions de la santé	2	Professions intellectuelles et scientifiques	Z03	Absence de pathologie
G58	Garches	1	35	4	602A	Transports urbains de voyageurs	H	Services de transport et d'entreposage	4931Z	Transports urbains et suburbains de voyageurs	agent de médiation	541	Personnel des services de protection et de sécurité	5	Personnel des services directs aux particuliers, commerçants et vendeurs	Z03	Absence de pathologie
G59	Garches	2	57	4	853D	Accueil des personnes âgées	Q	Services de santé et d'action sociale	8710A	Hébergement médicalisé pour personnes âgées	serveuse	513	Serveurs et barmen	5	Personnel des services directs aux particuliers, commerçants et vendeurs	F411	Anxiété généralisée
G60	Garches	2	47	4	652F	Intermédiations financières diverses	K	Services financiers et assurances	6499Z	Autres activités des services financiers, hors assurance et caisses de retraite, nca	agent administratif	411	Employés de bureau, fonctions générales	4	Employés de type administratif	F322	Episode dépressif sévère
T1	Toulouse	2	35	2	721Z	Conseil en systèmes informatiques	J	Services d'information et de communication	6202A	Conseil en systèmes et logiciels informatiques	assistante de région	412	Secrétaires (fonctions générales)	4	Employés de type administratif	F412	Syndrome anxiodépressif	M542	Cervicalgie
T2	Toulouse	2	35	5	721Z	Conseil en systèmes informatiques	J	Services d'information et de communication	6202A	Conseil en systèmes et logiciels informatiques	ingénieur d'étude	252	Spécialistes des bases de données et des réseaux d'ordinateurs	2	Professions intellectuelles et scientifiques	F412	Syndrome anxiodépressif
T3	Toulouse	1	26	4	723Z	Traitement de données	J	Services d'information et de communication	6311Z	Traitement de données, hébergement et activités connexes	téléopérateur	422	Employés chargés d'informer la clientèle	4	Employés de type administratif	F412	Syndrome anxiodépressif
T4	Toulouse	2	42	3	851A	Activité hospitalière	Q	Services de santé et d'action sociale	8610Z	Activités hospitalières	ouvrier qualifié blanchisserie	912	Laveurs de véhicules et de vitres, laveurs de linge et autres nettoyeurs manuels	8	Conducteurs d'installations et de machines et ouvriers de l'assemblage	F412	Syndrome anxiodépressif
T5	Toulouse	2	51	1	014B	Réalisation et entretien de plantations ornementales	N	Services administratifs et d'assistance	8130Z	Services d'aménagement paysager	ouvrière paysagiste	611	Agriculteurs et ouvriers qualifiés, cultures commerciales	6	Agriculteurs et ouvriers qualifiés de l'agriculture, de la sylviculture et de la pêche	F410	Troubles panique
T6	Toulouse	2	35	3	366E	Autres activités manufacturières nca	C	Industries manufacturières	3299Z	Autres activités manufacturières nca	secrétaire technique	412	Secrétaires (fonctions générales)	4	Employés de type administratif	F321	Episode dépressif moyen
T7	Toulouse	2	38	5	722A	Edition de logiciels (non personnalisés)	J	Services d'information et de communication	5829A	Édition de logiciels système et de réseau	assistante de direction	412	Secrétaires (fonctions générales)	4	Employés de type administratif	F412	Syndrome anxiodépressif
T8	Toulouse	2	34	4	641A	Postes nationales	H	Services de transport et d'entreposage	5310Z	Activités de poste dans le cadre d'une obligation de service universel	facteur	441	Autres employés de type administratif	4	Employés de type administratif	F412	Syndrome anxiodépressif
T9	Toulouse	2	39	3	702A	Location de logements	L	Services immobiliers	6820A	Location de logements	responsable des ventes	122	Directeurs et cadres de direction, ventes, commercialisation et développement	1	Directeurs, cadres de direction et gérants	F419	Troubles anxieux sans précision
T10	Toulouse	1	54	4	742C	Ingénierie, études techniques	M	Services professionnels, scientifiques et techniques	7112B	Ingénierie, études techniques	responsable du service informatique	133	Directeurs et cadres de direction, technologies de l'information et des communications	1	Directeurs, cadres de direction et gérants	F411	Anxiété généralisée
T11	Toulouse	1	53	5	724P	Commerce de détail de bricolage	G	Commerce de gros et de détail ; réparation de véhicules automobiles et de motocycles	4752B	Commerce de détail de quincaillerie, peintures et verres en grandes surfaces (400 m2 et plus)	responsable sécurité	541	Personnel des services de protection et de sécurité	5	Personnel des services directs aux particuliers, commerçants et vendeurs	F322	Episode dépressif sévère
T12	Toulouse	1	48	6	501Z	Commerce de véhicules automobiles	G	Commerce de gros et de détail ; réparation de véhicules automobiles et de motocycles	4511Z	Commerce de voitures et de véhicules automobiles légers	carrossier	721	Mouleurs de fonderie, soudeurs, tôliers-chaudronniers, monteurs de charpentes métalliques et assimilés	7	Métiers qualifiés de l'industrie et de l'artisanat	F412	Syndrome anxiodépressif
T13	Toulouse	2	51	3	742C	Ingénierie, études techniques	M	Services professionnels, scientifiques et techniques	7112B	Ingénierie, études techniques	responsable projet adjoint	216	Architectes, urbanistes, géomètres et concepteurs	2	Professions intellectuelles et scientifiques	F322	Episode dépressif sévère
T14	Toulouse	1	58	5	401A	Production d'électricité	D	Électricité, gaz, vapeur et air conditionné	3511Z	Production d'électricité	formateur éco conduite	516	Autre personnel des services directs aux particuliers	5	Personnel des services directs aux particuliers, commerçants et vendeurs	Z730	Burn out
T15	Toulouse	2	34	3	741G	Conseil pour les affaires et la gestion	M	Services professionnels, scientifiques et techniques	7022Z	Conseil pour les affaires et autres conseils de gestion	contrôleuse financière	241	Spécialistes en finances	2	Professions intellectuelles et scientifiques	F412	Syndrome anxiodépressif
T16	Toulouse	2	52	5	401A	Production d'électricité	D	Électricité, gaz, vapeur et air conditionné	3511Z	Production d'électricité	expert ressources humaines	242	Spécialistes des fonctions administratives	2	Professions intellectuelles et scientifiques	Z730	Burn out
T17	Toulouse	2	47	3	853D	Accueil des personnes âgées	Q	Services de santé et d'action sociale	8710A	Hébergement médicalisé pour personnes âgées	cadre supérieur de santé	222	Cadres infirmiers et sages-femmes	2	Professions intellectuelles et scientifiques	F412	Syndrome anxiodépressif
T18	Toulouse	2	46	4	353A	Construction de moteurs pour aéronefs	C	Industries manufacturières	3030Z	Construction aéronautique et spatiale	cadre	134	Cadres de direction, services spécialisés	1	Directeurs, cadres de direction et gérants	Z730	Burn out
T19	Toulouse	2	43	3	641A	Postes nationales	H	Services de transport et d'entreposage	5310Z	Activités de poste dans le cadre d'une obligation de service universel	agent de tri	441	Autres employés de type administratif	4	Employés de type administratif	Z730	Burn out
T20	Toulouse	1	47	7	721Z	Conseil en systèmes informatiques	J	Services d'information et de communication	6202A	Conseil en systèmes et logiciels informatiques	ingénieur informatique	252	Spécialistes des bases de données et des réseaux d'ordinateurs	2	Professions intellectuelles et scientifiques	F412	Syndrome anxiodépressif
T21	Toulouse	1	43	4	752J	Protection civile	O	Services d'administration publique et de défense ; services de sécurité sociale obligatoire	8425Z	Services du feu et de secours	sapeur pompier	541	Personnel des services de protection et de sécurité	5	Personnel des services directs aux particuliers, commerçants et vendeurs	Z03	Absence de pathologie
T22	Toulouse	1	51	3	501Z	Commerce de véhicules automobiles	G	Commerce de gros et de détail ; réparation de véhicules automobiles et de motocycles	4511Z	Commerce de voitures et de véhicules automobiles légers	magasinier	432	Employés d'approvisionnement, d'ordonnancement et des transports	4	Employés de type administratif	F412	Syndrome anxiodépressif
T23	Toulouse	2	41	3	922A	Activités de radio	J	Services d'information et de communication	6010Z	Édition et diffusion de programmes radio	productrice et animatrice radio	265	Artistes créateurs et exécutants	2	Professions intellectuelles et scientifiques	Z730	Burn out
T24	Toulouse	2	43	2	671C	Gestion de portefeuilles	K	Services financiers et assurances	6630Z	Gestion de fonds	cadre	241	Spécialistes en finances	2	Professions intellectuelles et scientifiques	F412	Syndrome anxiodépressif
T25	Toulouse	2	51	3	851A	Activité hospitalière	Q	Services de santé et d'action sociale	8610Z	Activités hospitalières	infirmière de bloc opératoire	322	Personnel infirmier et sages femmes (niveau intermédiaire)	3	Professions intermédiaires	Z730	Burn out
T26	Toulouse	2	49	3	524Z	Commerces de détail divers en magasin spécialisé	G	Commerce de gros et de détail ; réparation de véhicules automobiles et de motocycles	4776Z	Commerce de détail de fleurs, plantes, graines, engrais, animaux de compagnie et aliments pour ces animaux en magasin spécialisé	hôtesse de caisse	523	Caissiers et billettistes	5	Personnel des services directs aux particuliers, commerçants et vendeurs	F321	Episode dépressif moyen
T27	Toulouse	2	47	7	555C	Restauration collective sous contrat	I	Services d'hébergement et de restauration	5629A	Restauration collective sous contrat	caissière	523	Caissiers et billettistes	5	Personnel des services directs aux particuliers, commerçants et vendeurs	F321	Episode dépressif moyen
T28	Toulouse	2	59	3	712A	Location d'autres matériels de transport terrestre	N	Services administratifs et d'assistance	7712Z	Location et location-bail de camions	responsable des opérations	333	Agents de services commerciaux	3	Professions intermédiaires	Z730	Burn out
T29	Toulouse	2	27	4	927C	Autres activités récréatives	R	Services artistiques et du spectacle et services récréatifs	9329Z	Autres activités récréatives et de loisirs	directrice	143	Autres directeurs et gérants	1	Directeurs, cadres de direction et gérants	F412	Syndrome anxiodépressif
T30	Toulouse	2	56	3	853D	Accueil des personnes âgées	Q	Services de santé et d'action sociale	8710A	Hébergement médicalisé pour personnes âgées	chef de projet	214	Spécialistes, sciences techniques (sauf électrotechniques)	2	Professions intellectuelles et scientifiques	F321	Episode dépressif moyen
T31	Toulouse	2	32	5	853K	Autres formes d'action sociale	Q	Services de santé et d'action sociale	8899B	Action sociale sans hébergement nca	gestion d'un centre d'accueil pour gens du voyage	515	Intendants, gouvernantes et concierges	5	Personnel des services directs aux particuliers, commerçants et vendeurs	F412	Syndrome anxiodépressif
T32	Toulouse	1	58	1	295N	Fabrication de moules et modèles	C	Industries manufacturières	2573A	Fabrication de moules et modèles	chef polissage	312	Superviseurs, mines, industries manufacturières et bâtiment	3	Professions intermédiaires	F412	Syndrome anxiodépressif
T33	Toulouse	2	51	1	751C	Tutelle des activités sociales	O	Services d'administration publique et de défense ; services de sécurité sociale obligatoire	8412Z	Administration publique (tutelle) de la santé, de la formation, de la culture et des services sociaux, autre que sécurité sociale	médecin conseil	226	Autres spécialistes des professions de la santé	2	Professions intellectuelles et scientifiques	F321	Episode dépressif moyen
T34	Toulouse	2	36	4	802C	Enseignement secondaire technique ou professionnel	P	Services de l'éducation	8532Z	Enseignement secondaire technique ou professionnel	secrétaire	412	Secrétaires (fonctions générales)	4	Employés de type administratif	F321	Episode dépressif moyen
T35	Toulouse	2	40	1	804C	Formation des adultes et formation continue	P	Services de l'éducation	8559A	Formation continue d'adultes	formatrice	235	Autres spécialistes de l'enseignement	2	Professions intellectuelles et scientifiques	F412	Syndrome anxiodépressif
T36	Toulouse	2	29	3	521H	Grands magasins	G	Commerce de gros et de détail ; réparation de véhicules automobiles et de motocycles	4719A	Grands magasins	vendeuse	522	Commerçants et vendeurs, magasins	5	Personnel des services directs aux particuliers, commerçants et vendeurs	F412	Syndrome anxiodépressif
T37	Toulouse	1	50	2	851A	Activité hospitalière	Q	Services de santé et d'action sociale	8610Z	Activités hospitalières	jardinier	611	Agriculteurs et ouvriers qualifiés, cultures commerciales	6	Agriculteurs et ouvriers qualifiés de l'agriculture, de la sylviculture et de la pêche	F411	Anxiété généralisée
T38	Toulouse	2	42	4	221C	Édition de journaux	J	Services d'information et de communication	5813Z	Édition de journaux	commerciale	332	Agents de vente et d'achat, courtiers	3	Professions intermédiaires	F322	Episode dépressif sévère
T39	Toulouse	2	37	4	602A	Transports urbains de voyageurs	H	Services de transport et d'entreposage	4931Z	Transports urbains et suburbains de voyageurs	responsable de service administratif	121	Directeurs de services administratifs	1	Directeurs, cadres de direction et gérants	Z730	Burn out
T40	Toulouse	2	37	2	555C	Restauration collective sous contrat	I	Services d'hébergement et de restauration	5629A	Restauration collective sous contrat	ASH	911	Aides de ménage et agents d'entretien à domicile et dans les hôtels et bureaux	9	Professions élémentaires	F412	Syndrome anxiodépressif
T41	Toulouse	2	42	2	751A	Administration publique générale	O	Services d'administration publique et de défense ; services de sécurité sociale obligatoire	8411Z	Administration publique générale	policière municipale	541	Personnel des services de protection et de sécurité	5	Personnel des services directs aux particuliers, commerçants et vendeurs	F412	Syndrome anxiodépressif
Cr1	Créteil	2	39	6	524T	Commerce de détail d'optique et de photographie	G	Commerce de gros et de détail ; réparation de véhicules automobiles et de motocycles	4778A	Commerces de détail d'optique	directrice de magasin	142	Directeurs et gérants, commerce de détail et de gros	1	Directeurs, cadres de direction et gérants	F322	Episode dépressif sévère
Cr2	Créteil	2	35	7	751A	Administration publique générale	O	Services d'administration publique et de défense ; services de sécurité sociale obligatoire	8411Z	Administration publique générale	inspecteur du travail	226	Autres spécialistes des professions de la santé	2	Professions intellectuelles et scientifiques	Z730	Burn out
Cr3	Créteil	2	55	4	672Z	Auxiliaires d'assurance	K	Services financiers et assurances	6622Z	Activités des agents et courtiers d'assurances	juriste	261	Juristes	2	Professions intellectuelles et scientifiques	F321	Episode dépressif moyen
Cr4	Créteil	1	48	4	641A	Postes nationales	H	Services de transport et d'entreposage	5310Z	Activités de poste dans le cadre d'une obligation de service universel	guichetier	421	Guichetiers, encaisseurs et assimilés	4	Employés de type administratif	F322	Episode dépressif sévère
Cr5	Créteil	1	32	3	524C	Commerce de détail d'habillement	G	Commerce de gros et de détail ; réparation de véhicules automobiles et de motocycles	4771Z	Commerce de détail d'habillement en magasin spécialisé	directeur de magasin	142	Directeurs et gérants, commerce de détail et de gros	1	Directeurs, cadres de direction et gérants	F322	Episode dépressif sévère
Cr6	Créteil	2	44	3	244C	Fabrication de médicaments	C	Industries manufacturières	2120Z	Fabrication de préparations pharmaceutiques	data manager	252	Spécialistes des bases de données et des réseaux d'ordinateurs	2	Professions intellectuelles et scientifiques	F321	Episode dépressif moyen
Cr7	Créteil	2	33	5	927C	Autres activités récréatives	R	Services artistiques et du spectacle et services récréatifs	9329Z	Autres activités récréatives et de loisirs	directrice de club	143	Autres directeurs et gérants	1	Directeurs, cadres de direction et gérants	F322	Episode dépressif sévère
Cr8	Créteil	1	50	6	366E	Autres activités manufacturières nca	C	Industries manufacturières	2599B	Fabrication d'autres articles métalliques	chauffeur	833	Conducteurs de poids lourds et d'autobus	8	Conducteurs d'installations et de machines et ouvriers de l'assemblage	F431	Etat de stress post traumatique
Cr9	Créteil	2	44	6	853C	Accueil des adultes handicapés	Q	Services de santé et d'action sociale	8730B	Hébergement social pour handicapés physiques	directrice adjointe	134	Cadres de direction, services spécialisés	1	Directeurs, cadres de direction et gérants	F321	Episode dépressif moyen
Cr10	Créteil	2	49	2	703C	Administration d'immeubles résidentiels	L	Services immobiliers	6832A	Administration d'immeubles et autres biens immobiliers	secrétaire assistante	412	Secrétaires (fonctions générales)	4	Employés de type administratif	F321	Episode dépressif moyen
Cr11	Créteil	1	48	3	555D	Traiteurs, organisation de réceptions	I	Services d'hébergement et de restauration	5621Z	Services des traiteurs	acheteur et préparateur de commandes	332	Agents de vente et d'achat, courtiers	3	Professions intermédiaires	F411	Anxiété généralisée
Cr12	Créteil	2	55	6	523E	Commerce de détail de parfumerie et de produits de beauté	G	Commerce de gros et de détail ; réparation de véhicules automobiles et de motocycles	4775Z	Commerce de détail de parfumerie et de produits de beauté en magasin spécialisé	responsable commerciale	122	Directeurs et cadres de direction, ventes, commercialisation et développement	1	Directeurs, cadres de direction et gérants	F321	Episode dépressif moyen
Cr13	Créteil	2	54	3	524X	Commerce de détail de fleurs	G	Commerce de gros et de détail ; réparation de véhicules automobiles et de motocycles	4776Z	Commerce de détail de fleurs, plantes, graines, engrais, animaux de compagnie et aliments pour ces animaux en magasin spécialisé	aide fleuriste	522	Commerçants et vendeurs, magasins	5	Personnel des services directs aux particuliers, commerçants et vendeurs	F321	Episode dépressif moyen	F451	Trouble somatoforme indifférencié
Cr14	Créteil	2	52	5	851A	Activité hospitalière	Q	Services de santé et d'action sociale	8610Z	Activités hospitalières	responsable secteur production	515	Intendants, gouvernantes et concierges	5	Personnel des services directs aux particuliers, commerçants et vendeurs	F320	Episode dépressif léger
Cr15	Créteil	2	52	6	672Z	Auxiliaires d'assurance	K	Services financiers et assurances	6622Z	Activités des agents et courtiers d'assurances	assistante sociale	263	Spécialistes des sciences sociales et du clergé	2	Professions intellectuelles et scientifiques	Z730	Burn out	F321	Episode dépressif moyen
Cr16	Créteil	2	53	5	651C	Banques	K	Services financiers et assurances	6419Z	Autres intermédiations monétaires						F320	Episode dépressif léger
Cr17	Créteil	1	55	4	722C	Autres activités de réalisation de logiciels	J	Services d'information et de communication	6201Z	Programmation informatique	responsable commercial	122	Directeurs et cadres de direction, ventes, commercialisation et développement	1	Directeurs, cadres de direction et gérants	F322	Episode dépressif sévère
Cr18	Créteil	2	54	6	753A	Activités générales de sécurité sociale	O	Services d'administration publique et de défense ; services de sécurité sociale obligatoire	8430A	Activités générales de sécurité sociale	technicienne retraite	341	Professions intermédiaires des services juridiques, des services sociaux et des religions	3	Professions intermédiaires	F320	Episode dépressif léger
Cr19	Créteil	1	36	4	518H	Commerce de gros d'autres machines et équipements de bureau	G	Commerce de gros et de détail ; réparation de véhicules automobiles et de motocycles	4665Z	Commerce de gros (commerce interentreprises) de mobilier de bureau	ingénieur commercial	243	Spécialistes des ventes, de la commercialisation et des relations publiques	2	Professions intellectuelles et scientifiques	F322	Episode dépressif sévère
Cr21	Créteil	2	35	5	753A	Activités générales de sécurité sociale	O	Services d'administration publique et de défense ; services de sécurité sociale obligatoire	8430A	Activités générales de sécurité sociale	hôtesse d'accueil	422	Employés chargés d'informer la clientèle	4	Employés de type administratif	F320	Episode dépressif léger	Z730	Burn out
Cr22	Créteil	1	52	3	751A	Administration publique générale	O	Services d'administration publique et de défense ; services de sécurité sociale obligatoire	8411Z	Administration publique générale	agent d'entretien	911	Aides de ménage et agents d'entretien à domicile et dans les hôtels et bureaux	9	Professions élémentaires	F322	Episode dépressif sévère
Cr23	Créteil	1	39	3	401A	Production d'électricité	D	Électricité, gaz, vapeur et air conditionné	3511Z	Production d'électricité	gestionnaire clientèle	332	Agents de vente et d'achat, courtiers	3	Professions intermédiaires	F322	Episode dépressif sévère	F411	Anxiété généralisée
Cr24	Créteil	2	44	6	853K	Autres formes d'action sociale	Q	Services de santé et d'action sociale	8899B	Action sociale sans hébergement nca	téléopératrice	422	Employés chargés d'informer la clientèle	4	Employés de type administratif	F322	Episode dépressif sévère
Cr25	Créteil	2	57	4	156A	Meunerie	C	Industries manufacturières	1061A	Meunerie	assistante juridique	341	Professions intermédiaires des services juridiques, des services sociaux et des religions	3	Professions intermédiaires	F322	Episode dépressif sévère
Cr26	Créteil	2	45	5							assistante administrative	411	Employés de bureau, fonctions générales	4	Employés de type administratif	F321	Episode dépressif moyen
Cr27	Créteil	1	50	3	175A	Fabrication de tapis et moquettes	C	Industries manufacturières	1393Z	Fabrication de tapis et moquettes	tapissier	753	Métiers qualifiés de l'habillement et assimilés	7	Métiers qualifiés de l'industrie et de l'artisanat	F321	Episode dépressif moyen
Cr28	Créteil	1	30	2	286F	Fabrication de serrures et de ferrures	C	Industries manufacturières	3311Z	Réparation d'ouvrages en métaux	serrurier	722	Forgerons, outilleurs et assimilés	7	Métiers qualifiés de l'industrie et de l'artisanat	F322	Episode dépressif sévère	F431	Etat de stress post traumatique
Cr29	Créteil	2	55	4	747Z	Activités de nettoyage	N	Services administratifs et d'assistance	8121Z	Nettoyage courant des bâtiments	agent d'entretien	911	Aides de ménage et agents d'entretien à domicile et dans les hôtels et bureaux	9	Professions élémentaires	F322	Episode dépressif sévère
Cr30	Créteil	2	52	3	261J	Fabrication et façonnage d'autres articles techniques en verre	C	Industries manufacturières	2319Z	Fabrication et façonnage d'autres articles en verre, y compris verre technique	secrétaire	412	Secrétaires (fonctions générales)	4	Employés de type administratif	F321	Episode dépressif moyen
Cr31	Créteil	2	39	4	602A	Transports urbains de voyageurs	H	Services de transport et d'entreposage	4931Z	Transports urbains et suburbains de voyageurs	infographiste maquettiste	265	Artistes créateurs et exécutants	2	Professions intellectuelles et scientifiques	F322	Episode dépressif sévère
Cr32	Créteil	2	55	2	401A	Production d'électricité	D	Électricité, gaz, vapeur et air conditionné	3511Z	Production d'électricité	secrétaire	412	Secrétaires (fonctions générales)	4	Employés de type administratif	F410	Troubles panique
Cr33	Créteil	2	50	4	513W	Commerce de gros alimentaire non spécialisé	G	Commerce de gros et de détail ; réparation de véhicules automobiles et de motocycles	4639B	Commerce de gros (commerce interentreprises) alimentaire non spécialisé	commerciale	332	Agents de vente et d'achat, courtiers	3	Professions intermédiaires	F321	Episode dépressif moyen
Cr34	Créteil	2	49	4	633Z	Agences de voyage	N	Services administratifs et d'assistance	7911Z	Activités des agences de voyage	agent de réservation	422	Employés chargés d'informer la clientèle	4	Employés de type administratif	F321	Episode dépressif moyen
Cr35	Créteil	2	57	5	751A	Administration publique générale	O	Services d'administration publique et de défense ; services de sécurité sociale obligatoire	8411Z	Administration publique générale	attachée territoriale / DRH	121	Directeurs de services administratifs	1	Directeurs, cadres de direction et gérants	F322	Episode dépressif sévère
Cr36	Créteil	2	41	6	804C	Formation des adultes et formation continue	P	Services de l'éducation	8559A	Formation continue d'adultes	responsable pédagogique	235	Autres spécialistes de l'enseignement	2	Professions intellectuelles et scientifiques	F321	Episode dépressif moyen
Cr37	Créteil	1	60	2	853H	Aide par le travail, ateliers protégés	Q	Services de santé et d'action sociale	8810C	Aide par le travail	ouvrier polyvalent	911	Aides de ménage et agents d'entretien à domicile et dans les hôtels et bureaux	9	Professions élémentaires	F321	Episode dépressif moyen
Cr39	Créteil	1	40	3	523C	Commerce de détail d'articles médicaux et orthopédiques	G	Commerce de gros et de détail ; réparation de véhicules automobiles et de motocycles	4774Z	Commerce de détail d'articles médicaux et orthopédiques en magasin spécialisé	magasinier	432	Employés d'approvisionnement, d'ordonnancement et des transports	4	Employés de type administratif	F411	Anxiété généralisée

## Sheet: legend
	sex
	1 = male, 2 = female
	diagnostic1
	Main diagnostic
	diagnostic2
	other diagnostic
